# Supplementary material for: Expansion and Conservation of Biosynthetic Gene Clusters in Pathogenic Pyrenophora spp
Source: Toxins (Basel). 2020 Apr 9;12(4):242. doi: 10.3390/toxins12040242 (PMC7232245; doi:10.3390/toxins12040242)
Supplement: Supplementary file 1 [file toxins-12-00242-s001.zip]

Archive with 5 entries (4 files):
- SUPP conversion/
- SUPP conversion/TableS1.xlsx
- SUPP conversion/TableS2.xlsx
- SUPP conversion/TableS3.xlsx
- SUPP conversion/toxins-758438 SUPP conversion.pdf
