# Supplementary material for: Expansion and Conservation of Biosynthetic Gene Clusters in Pathogenic Pyrenophora spp
Source: Toxins (Basel). 2020 Apr 9;12(4):242. doi: 10.3390/toxins12040242 (PMC7232245; doi:10.3390/toxins12040242)
Supplement: Supplementary file 1 [file toxins-12-00242-s001.zip › SUPP conversion/TableS1.xlsx]

## Sheet: All
S1 Table. Predicted Pyrenophora biosynthetic gene clusters for P. teres f. teres, P. teres f. maculata and P. tritici-repentis isolates with genomic locations.
Isolate	Region	Type	ClusterStart	ClusterEnd	ClusterSize(bp)	GeneNumber	Known	KnownType	Gene%
BFP	Region 1.1	T1PKS-NRPS	1061283	1144123	82840	20
BFP	Region 1.2	T1PKS	2747189	2794142	46953	16
BFP	Region 1.3	NRPS-like	3643203	3684665	41462	18
BFP	Region 1.4	NRPS	4179817	4221786	41969	23
BFP	Region 1.5	NRPS-like	6099349	6139624	40275	17
BFP	Region 1.6	NRPS	7245412	7302118	56706	24
BFP	Region 1.7	NRPS	7636573	7698602	62029	14
BFP	Region 2.1	T1PKS	263690	306212	42522	14
BFP	Region 2.2	T1PKS	1714094	1762578	48484	20
BFP	Region 3.1	terpene	1477329	1497407	20078	10
BFP	Region 3.2	T1PKS	1616543	1663778	47235	21	Macrophorin	terpene	1
BFP	Region 3.3	terpene	1746353	1767983	21630	5
BFP	Region 4.1	T1PKS	1962849	2001893	39044	21	Pestheic acid	t1pks	0.1
BFP	Region 4.2	NRPS-like	2244948	2287735	42787	18	Phomopsins	other	1
BFP	Region 4.3	T1PKS	3731169	3774240	43071	12	Naphthopyrone	t1pks	1
BFP	Region 4.4	NRPS	4119520	4163838	44318	15	Apicidin	NRPS	0.45
BFP	Region 5.1	NRPS	201336	244635	43299	8
BFP	Region 5.2	NRPS	1288027	1327933	39906	11
BFP	Region 5.3	NRPS	2333239	2353566	20327	8	Aureobasidin A1	NRPS	1
BFP	Region 5.4	NRPS	3403530	3453934	50404	12
BFP	Region 6.1	T1PKS	1632496	1666919	34423	12	Betaenone C / betaenone A	t1pks	0.62
BFP	Region 6.2	T1PKS	2199436	2242400	42964	16	Alternapyrone	t1pks	1
BFP	Region 6.3	NRPS	2492456	2542382	49926	19	Curvupallides	nrps-t1pks	0.61
BFP	Region 6.4	T1PKS	2875880	2934638	58758	22	Dehydrocurvularin	t1pks	0.5
BFP	Region 7.1	terpene	494009	512085	18076	9
BFP	Region 7.2	NRPS-like	971183	1014817	43634	15
BFP	Region 7.3	terpene	1292695	1314983	22288	11
BFP	Region 8.1	T3PKS	444039	485464	41425	12
BFP	Region 9.1	terpene	583188	604575	21387	8
BFP	Region 9.2	T1PKS	2279469	2323446	43977	19
BFP	Region 10.1	T1PKS	2120864	2165300	44436	10
BFP	Region 11.1	NRPS	597594	653849	56255	15	Non-acetylated open-chain sophorolipid / diacetylated lactonic sophorolipid	other	1
BFP	Region 12.1	NRPS	196156	237720	41564	18
BFP	Region 12.2	NRPS	553168	593249	40081	15
BFP	Region 12.3	NRPS	613772	657383	43611	11	Leucinostatins	t1pks	0.1
BFP	Region 12.4	T1PKS-NRPS	685279	800416	115137	36	Leucinostatins	t1pks	0.1
BFP	Region 12.5	T1PKS	1247348	1294367	47019	18
HRS9122	Region 1.1	T1PKS-NRPS	35861	65181	29320	3
HRS9122	Region 1.2	T1PKS-NRPS	65419	117181	51762	3
HRS9122	Region 1.3	NRPS	514596	579491	64895	6
HRS9122	Region 1.4	NRPS	632447	674094	41647	8
HRS9122	Region 1.5	NRPS	905730	961228	55498	9
HRS9122	Region 1.6	NRPS	1127969	1149579	21610	2
HRS9122	Region 1.7	NRPS	1213261	1232907	19646	4
HRS9122	Region 1.8	NRPS	1339349	1374525	35176	10
HRS9122	Region 1.9	NRPS	1502283	1547586	45303	6
HRS9122	Region 1.10	terpene	1935595	1956965	21370	7
HRS9122	Region 1.11	NRPS-like	2685227	2728861	43634	15
HRS9122	Region 2.1	NRPS-like	3038826	3079451	40625	19
HRS9122	Region 2.2	T1PKS	3582471	3621773	39302	12
HRS9122	Region 2.3	T1PKS	4485125	4541553	56428	17	Azanigerone	t1pks	0.13
HRS9122	Region 2.4	NRPS	4861193	4883916	22723	9
HRS9122	Region 2.5	NRPS	5126504	5169253	42749	1
HRS9122	Region 3.1	NRPS	2865588	2918786	53198	17	Apicidin	NRPS	0.63
HRS9122	Region 3.2	T1PKS-NRPS	3149515	3201519	52004	12
HRS9122	Region 3.3	terpene	3261133	3282379	21246	7	Copalyl diphosphate	terpene	0.28
HRS9122	Region 4.1	T1PKS	599409	642814	43405	9	Melanin	t1pks	1
HRS9122	Region 4.2	NRPS-like	1467104	1510373	43269	16	Phomopsins	other	1
HRS9122	Region 4.3	T1PKS	1708169	1753636	45467	17	Pestheic acid	t1pks	0.1
HRS9122	Region 5.1	T1PKS-NRPS	824829	885900	61071	23
HRS9122	Region 5.2	T1PKS	967648	1007403	39755	12	Alternapyrone	t1pks	1
HRS9122	Region 5.3	T1PKS	1564666	1596913	32247	11	Betaenone A / betaenone B / betaenone C	t1pks	0.62
HRS9122	Region 5.4	T1PKS-NRPS	2285936	2338280	52344	11	Phomasetin	nrps-t1pks	0.28
HRS9122	Region 5.5	T1PKS	2922133	2970266	48133	9
HRS9122	Region 6.1	NRPS	2203974	2262930	58956	9
HRS9122	Region 7.1	NRPS	356834	416059	59225	12
HRS9122	Region 7.2	T1PKS-NRPS-like	433012	499249	66237	19
HRS9122	Region 7.3	NRPS	1851340	1910981	59641	15	Dimethylcoprogen	NRPS	1
HRS9122	Region 8.1	NRPS	30262	38824	8562	2
HRS9122	Region 8.2	NRPS	1232052	1288325	56273	12
HRS9122	Region 9.1	T1PKS	772146	799661	27515	8
HRS9122	Region 9.2	NRPS	855649	902177	46528	8
HRS9122	Region 9.3	terpene	1955467	1974411	18944	7
HRS9122	Region 9.4	T1PKS	2054350	2102610	48260	16	Macrophorin	terpene	1
HRS9122	Region 9.5	terpene	2220909	2242831	21922	8
HRS9122	Region 10.1	T3PKS	1115301	1156499	41198	8
HRS9122	Region 11.1	NRPS	268456	327456	59000	3
HRS9122	Region 11.2	T1PKS	1841266	1888286	47020	9	Fusarubin	t1pks	0.25
HRS9122	Region 12.1	NRPS-indole	1233869	1290677	56808	10
HRS9122	Region 13.1	terpene	885192	906579	21387	7
HRS9122	Region 13.2	T1PKS	1484262	1514289	30027	9
HRS9122	Region 13.3	T1PKS-NRPS	1693240	1773283	80043	3
HRS9122	Region 14.1	T1PKS	544156	592232	48076	10
HRS9122	Region 17.1	T1PKS	344612	392488	47876	18
HRS9122	Region 18.1	T1PKS-NRPS	578339	636627	58288	15	ACR-toxin	t1pks	1
HRS9122	Region 19.1	NRPS	32620	37466	4846	1
HRS9122	Region 19.2	NRPS	82597	149336	66739	4
HRS9122	Region 22.1	NRPS	63641	92005	28364	2
HRS9122	Region 24.1	NRPS	1063	66475	65412	6
HRS9122	Region 25.1	NRPS	13997	37385	23388	3
HRS9122	Region 25.2	NRPS	45352	71277	25925	2
HRS9122	Region 27.1	NRPS	1	62262	62261	4
HRS9122	Region 28.1	NRPS	1	43081	43080	3
HRS9122	Region 29.1	NRPS	1	32339	32338	4
HRS9122	Region 31.1	NRPS	1	44556	44555	2
HRS9122	Region 34.1	NRPS	25981	49709	23728	2
HRS9122	Region 37.1	NRPS	1	41918	41917	3
HRS9122	Region 42.1	NRPS	1	26780	26779	3
HRS9139	Region 1.1	NRPS-like	3528769	3571869	43100	15
HRS9139	Region 1.2	terpene	4237416	4258786	21370	7
HRS9139	Region 1.3	NRPS	4708332	4752178	43846	8
HRS9139	Region 2.1	NRPS-like	3067687	3111535	43848	19
HRS9139	Region 2.2	T1PKS	3728163	3765196	37033	13
HRS9139	Region 2.3	T1PKS	4638852	4695252	56400	18	Azanigerone	t1pks	0.13
HRS9139	Region 3.1	T1PKS	2288083	2329399	41316	17	Pestheic acid	t1pks	0.1
HRS9139	Region 3.2	NRPS-like	2534927	2578196	43269	16	Phomopsins	other	1
HRS9139	Region 3.3	T1PKS	3410299	3454164	43865	9	Melanin	t1pks	1
HRS9139	Region 3.4	T1PKS	4593225	4641656	48431	10
HRS9139	Region 4.1	T1PKS-NRPS	817478	858839	41361	15	ACR-toxin	t1pks	1
HRS9139	Region 4.2	NRPS	1385936	1445368	59432	14
HRS9139	Region 4.3	T1PKS	1458508	1506720	48212	13
HRS9139	Region 4.4	NRPS	2916763	2976394	59631	20	Dimethylcoprogen	NRPS	1
HRS9139	Region 5.1	NRPS	2761063	2812010	50947	16	Apicidin	NRPS	0.63
HRS9139	Region 5.2	T1PKS-NRPS	3041603	3093607	52004	12
HRS9139	Region 5.3	terpene	3146866	3168111	21245	7	Copalyl diphosphate	terpene	0.28
HRS9139	Region 6.1	terpene	535472	555615	20143	8
HRS9139	Region 6.2	T1PKS	663330	708578	45248	13	Macrophorin	terpene	1
HRS9139	Region 6.3	terpene	844685	866315	21630	7
HRS9139	Region 6.4	T1PKS-NRPS	2353789	2422356	68567	21	Monacolin K	t1pks	0.22
HRS9139	Region 7.1	NRPS	800907	859864	58957	10
HRS9139	Region 8.1	T1PKS-NRPS	94427	162795	68368	4
HRS9139	Region 8.2	T1PKS	325969	373387	47418	12
HRS9139	Region 8.3	terpene	928492	949879	21387	7
HRS9139	Region 9.1	NRPS	1363164	1413629	50465	12
HRS9139	Region 9.2	NRPS	2729145	2791332	62187	3
HRS9139	Region 10.1	T1PKS	400855	432523	31668	9
HRS9139	Region 10.2	T1PKS-NRPS	1095384	1135739	40355	13	Phomasetin	nrps-t1pks	0.28
HRS9139	Region 10.3	T1PKS	1749855	1772735	22880	8	Betaenone A / betaenone B / betaenone C	t1pks	0.62
HRS9139	Region 10.4	T1PKS	2350356	2390231	39875	12	Alternapyrone	t1pks	1
HRS9139	Region 10.5	T1PKS-NRPS	2471175	2533172	61997	23
HRS9139	Region 11.1	T1PKS	206639	254515	47876	18
HRS9139	Region 11.2	NRPS-indole	1030404	1087211	56807	11
HRS9139	Region 12.1	T3PKS	1109234	1150432	41198	8
HRS9139	Region 13.1	T1PKS	1642229	1689248	47019	10	Fusarubin	t1pks	0.25
M4	Region 1.1	T1PKS	932892	974608	41716	17
M4	Region 1.2	NRPS-like	1398232	1438540	40308	17
M4	Region 1.3	NRPS-like	1891368	1933584	42216	21
M4	Region 1.4	NRPS	2430738	2473338	42600	23
M4	Region 1.5	NRPS-like	4337012	4376711	39699	17
M4	Region 1.6	NRPS	5489188	5546485	57297	24	Dimethylcoprogen	NRPS	1
M4	Region 1.7	NRPS	5873171	5932924	59753	15
M4	Region 1.8	T1PKS-NRPS	9240472	9326766	86294	19
M4	Region 2.1	NRPS	259930	304023	44093	8	Dimethylcoprogen	NRPS	1
M4	Region 2.2	NRPS	564622	619073	54451	21
M4	Region 2.3	T1PKS	2140352	2179405	39053	10	Pestheic acid	t1pks	0.1
M4	Region 2.4	NRPS-like	2402552	2445815	43263	9	Phomopsins	other	1
M4	Region 2.5	T1PKS	3912180	3958753	46573	19	Melanin	t1pks	1
M4	Region 3.1	NRPS	66306	128152	61846	16	Enniatin	NRPS	1
M4	Region 3.2	NRPS	1105219	1248799	143580	18
M4	Region 3.3	NRPS	3267778	3311293	43515	17
M4	Region 4.1	T1PKS	207495	264347	56852	21	Dehydrocurvularin	t1pks	0.5
M4	Region 4.2	T1PKS-NRPS	594468	646220	51752	18	Curvupallides	nrps-t1pks	0.72
M4	Region 4.3	T1PKS	886624	929589	42965	13	Alternapyrone	t1pks	1
M4	Region 4.4	T1PKS	1467150	1515924	48774	26	Betaenone C / betaenone A	t1pks	0.62
M4	Region 5.1	NRPS	179450	227625	48175	41	Apicidin	NRPS	0.54
M4	Region 5.2	terpene	1834033	1855627	21594	12
M4	Region 5.3	NRPS-like	2144990	2188009	43019	20
M4	Region 5.4	terpene	2639692	2661063	21371	19
M4	Region 5.5	NRPS	3232754	3278621	45867	16	Leucinostatins	t1pks	0.1
M4	Region 5.6	T1PKS	3304996	3353784	48788	14	Chaetoglobosins	nrps-t1pks	0.25
M4	Region 6.1	T1PKS	197254	245145	47891	17
M4	Region 6.2	T3PKS	710218	751635	41417	9
M4	Region 7.1	T1PKS	1312370	1358338	45968	16
M4	Region 7.2	terpene	2157912	2179299	21387	11
M4	Region 8.1	T1PKS-NRPS	2136138	2214763	78625	14	Leucinostatins	t1pks	0.15
M4	Region 9.1	NRPS	1500222	1556477	56255	18	Non-acetylated open-chain sophorolipid / diacetylated lactonic sophorolipid	other	1
M4	Region 10.1	terpene	178509	197643	19134	15
M4	Region 10.2	T1PKS	287143	332037	44894	12	Macrophorin	terpene	1
M4	Region 10.3	terpene	447496	469415	21919	18
M4	Region 10.4	T1PKS	2471957	2516748	44791	8
M4	Region 10.5	T1PKS	3951638	4000006	48368	28
M4	Region 10.6	NRPS-like	4044169	4086180	42011	13
M4	Region 12.1	T1PKS	19128	54076	34948	10
NB29	Region 1.1	NRPS-like	3057491	3098118	40627	19
NB29	Region 1.2	T1PKS	3958278	3991948	33670	12
NB29	Region 1.3	T1PKS	4749045	4805446	56401	17	Azanigerone	t1pks	0.13
NB29	Region 1.4	NRPS	5428782	5471670	42888	7
NB29	Region 2.1	NRPS-like	3608513	3652147	43634	15
NB29	Region 2.2	terpene	4322111	4343481	21370	7
NB29	Region 2.3	NRPS	5779199	5828001	48802	2
NB29	Region 3.1	T1PKS	685255	712961	27706	10
NB29	Region 3.2	T1PKS	1751022	1794856	43834	9	Melanin	t1pks	1
NB29	Region 3.3	NRPS-like	2686901	2730170	43269	16	Phomopsins	other	1
NB29	Region 3.4	T1PKS	2929534	2975001	45467	17	Pestheic acid	t1pks	0.1
NB29	Region 4.1	terpene	684925	706171	21246	7	Copalyl diphosphate	terpene	0.28
NB29	Region 4.2	T1PKS-NRPS	761755	811434	49679	12
NB29	Region 4.3	NRPS	1041512	1095515	54003	17	Apicidin	NRPS	0.63
NB29	Region 5.1	NRPS	1332734	1391291	58557	20	Dimethylcoprogen	NRPS	1
NB29	Region 5.2	T1PKS	2823322	2868910	45588	14
NB29	Region 5.3	NRPS	2883477	2942909	59432	16
NB29	Region 5.4	T1PKS-NRPS	3481135	3539428	58293	15	ACR-toxin	t1pks	1
NB29	Region 6.1	T1PKS	253219	284896	31677	9
NB29	Region 6.2	T1PKS-NRPS	910441	950796	40355	13	Phomasetin	nrps-t1pks	0.28
NB29	Region 6.3	T1PKS	1569565	1592445	22880	8	Betaenone A / betaenone B / betaenone C	t1pks	0.62
NB29	Region 6.4	T1PKS	2201837	2241714	39877	12	Alternapyrone	t1pks	1
NB29	Region 6.5	T1PKS-NRPS	2322401	2384398	61997	24
NB29	Region 7.1	NRPS	2348362	2407319	58957	10
NB29	Region 8.1	T1PKS-NRPS	707755	778174	70419	21	Monacolin K	t1pks	0.22
NB29	Region 8.2	terpene	2010813	2029755	18942	7
NB29	Region 8.3	T1PKS	2165340	2213600	48260	16	Macrophorin	terpene	1
NB29	Region 8.4	terpene	2318818	2340740	21922	8
NB29	Region 9.1	terpene	1857523	1878910	21387	7
NB29	Region 9.2	T1PKS	2452636	2488992	36356	11
NB29	Region 9.3	T1PKS-NRPS	2778573	2858636	80063	3
NB29	Region 10.1	NRPS	1393352	1443823	50471	12
NB29	Region 10.2	NRPS	2755538	2809617	54079	3
NB29	Region 11.1	T1PKS	117094	164970	47876	18
NB29	Region 11.2	NRPS-indole	1307812	1364620	56808	11
NB29	Region 12.1	T3PKS	1081249	1122447	41198	8
NB29	Region 13.1	T1PKS	1557742	1604765	47023	10	Fusarubin	t1pks	0.25
NB29	Region 14.1	terpene	64213	86545	22332	4
NB73	Region 1.1	NRPS-like	2992555	3036403	43848	19
NB73	Region 1.2	T1PKS	3620107	3657139	37032	13
NB73	Region 1.3	T1PKS	4545693	4602094	56401	17	Azanigerone	t1pks	0.13
NB73	Region 2.1	NRPS-like	3322547	3365666	43119	15
NB73	Region 2.2	terpene	4094068	4115438	21370	7
NB73	Region 2.3	NRPS	4617778	4661623	43845	9
NB73	Region 3.1	T1PKS	624752	652459	27707	10
NB73	Region 3.2	T1PKS	1682041	1725444	43403	9	Melanin	t1pks	1
NB73	Region 3.3	NRPS-like	2549861	2593130	43269	16	Phomopsins	other	1
NB73	Region 3.4	T1PKS	2790916	2836383	45467	17	Pestheic acid	t1pks	0.1
NB73	Region 4.1	T1PKS-NRPS	593658	634877	41219	15	ACR-toxin	t1pks	1
NB73	Region 4.2	NRPS	1072236	1131722	59486	16
NB73	Region 4.3	T1PKS	1147719	1195931	48212	14
NB73	Region 4.4	NRPS	2577817	2637453	59636	20	Dimethylcoprogen	NRPS	1
NB73	Region 5.1	terpene	275687	296933	21246	6	Copalyl diphosphate	terpene	0.28
NB73	Region 5.2	T1PKS-NRPS	358865	408544	49679	12
NB73	Region 5.3	NRPS	639217	693220	54003	17	Apicidin	NRPS	0.63
NB73	Region 6.1	NRPS	2193864	2252820	58956	10
NB73	Region 7.1	T1PKS-NRPS	131640	200007	68367	3
NB73	Region 7.2	T1PKS	385202	432622	47420	10
NB73	Region 7.3	terpene	1010828	1032215	21387	8
NB73	Region 8.1	terpene	696727	716870	20143	8
NB73	Region 8.2	T1PKS	823454	870263	46809	16	Macrophorin	terpene	1
NB73	Region 8.3	terpene	995947	1017577	21630	7
NB73	Region 8.4	T1PKS-NRPS	2157608	2228026	70418	20	Monacolin K	t1pks	0.22
NB73	Region 9.1	NRPS	18855	27416	8561	2
NB73	Region 9.2	NRPS	1215521	1271795	56274	12
NB73	Region 10.1	T1PKS	539056	585320	46264	13
NB73	Region 10.2	T1PKS-NRPS	1174920	1227264	52344	12	Phomasetin	nrps-t1pks	0.28
NB73	Region 10.3	T1PKS	1832647	1881415	48768	11	Betaenone A / betaenone B / betaenone C	t1pks	0.62
NB73	Region 11.1	T1PKS	176684	224559	47875	18
NB73	Region 11.2	NRPS-indole	928819	985626	56807	11
NB73	Region 12.1	T1PKS	25512	65266	39754	12	Alternapyrone	t1pks	1
NB73	Region 12.2	T1PKS-NRPS	146241	208237	61996	23
NB73	Region 13.1	T1PKS	126026	173046	47020	9	Fusarubin	t1pks	0.25
NB73	Region 14.1	T3PKS	245885	287022	41137	8
NB73	Region 15.1	NRPS	188553	229357	40804	9
NB73	Region 15.2	T1PKS-NRPS	780303	848281	67978	7
NB73	Region 28.1	T1PKS	38811	65245	26434	6
NB85	Region 1.1	NRPS	584117	616347	32230	3	Aculeacin A	NRPS	1
NB85	Region 1.2	NRPS	752154	795063	42909	9
NB85	Region 1.3	T1PKS	1051562	1105812	54250	17	Monascorubrin	t1pks	1
NB85	Region 1.4	T1PKS	1947502	1994443	46941	12
NB85	Region 1.5	NRPS-like	2465729	2509577	43848	19
NB85	Region 2.1	NRPS-like	3534934	3578041	43107	15
NB85	Region 2.2	terpene	4291998	4313368	21370	7
NB85	Region 2.3	NRPS	4849209	4888135	38926	8
NB85	Region 2.4	NRPS	5032404	5061589	29185	5
NB85	Region 2.5	NRPS	5244766	5305372	60606	5
NB85	Region 3.1	T1PKS	1890504	1931698	41194	17	Pestheic acid	t1pks	0.1
NB85	Region 3.2	NRPS-like	2133548	2176817	43269	16	Phomopsins	other	1
NB85	Region 3.3	T1PKS	3088067	3131911	43844	9	Melanin	t1pks	1
NB85	Region 3.4	T1PKS	4161450	4209883	48433	10
NB85	Region 4.1	terpene	587189	608435	21246	7	Copalyl diphosphate	terpene	0.28
NB85	Region 4.2	T1PKS-NRPS	664019	713698	49679	12
NB85	Region 4.3	NRPS	943740	997743	54003	17	Apicidin	NRPS	0.63
NB85	Region 5.1	NRPS	956470	1012930	56460	18	Dimethylcoprogen	NRPS	1
NB85	Region 5.2	T1PKS	2374347	2419786	45439	14
NB85	Region 5.3	NRPS	2435867	2495353	59486	16
NB85	Region 5.4	T1PKS-NRPS	2975756	3034049	58293	15	ACR-toxin	t1pks	1
NB85	Region 6.1	T1PKS	468797	500477	31680	9
NB85	Region 6.2	T1PKS-NRPS	1137366	1179572	42206	13	Phomasetin	nrps-t1pks	0.28
NB85	Region 6.3	T1PKS	1774175	1797055	22880	8	Betaenone C / betaenone A	t1pks	0.62
NB85	Region 6.4	T1PKS	2365197	2404976	39779	12	Alternapyrone	t1pks	1
NB85	Region 6.5	T1PKS-NRPS	2485975	2547972	61997	24
NB85	Region 7.1	NRPS	1513025	1563496	50471	12
NB85	Region 7.2	NRPS	2918117	2972196	54079	3
NB85	Region 8.1	T1PKS-NRPS	65031	133399	68368	3
NB85	Region 8.2	T1PKS	293121	340539	47418	12
NB85	Region 8.3	terpene	963985	985372	21387	7
NB85	Region 9.1	NRPS	658763	717719	58956	9
NB85	Region 10.1	NRPS-indole	637073	693881	56808	8
NB85	Region 11.1	T1PKS	255511	302531	47020	10	Fusarubin	t1pks	0.25
NB85	Region 11.2	NRPS	1852160	1896970	44810	2
NB85	Region 12.1	T1PKS-NRPS	9867	80627	70760	21	Monacolin K	t1pks	0.22
NB85	Region 12.2	terpene	1044040	1062995	18955	7
NB85	Region 12.3	T1PKS	1230783	1279043	48260	16	Macrophorin	terpene	1
NB85	Region 12.4	terpene	1384270	1406192	21922	8
NB85	Region 13.1	NRPS	205300	295939	90639	17	Verlamelin	NRPS	1
NB85	Region 13.2	NRPS	339031	396452	57421	5	AM-toxin	NRPS	1
NB85	Region 13.3	terpene	864156	886488	22332	5
NB85	Region 14.1	T3PKS	39573	80771	41198	8
NB85	Region 18.1	T1PKS	123740	171616	47876	18
NB85	Region 19.1	NRPS	553	3340	2787	2
NB85	Region 19.2	NRPS	59977	86416	26439	3
NB85	Region 19.3	NRPS	97269	155087	57818	3
NB85	Region 21.1	NRPS	83401	133778	50377	5
NB85	Region 23.1	NRPS	1	3187	3186	1
NB85	Region 23.2	NRPS	48545	114013	65468	2
NB85	Region 26.1	NRPS	54051	91266	37215	2
NB85	Region 29.1	NRPS	2291	54842	52551	4
NB85	Region 32.1	NRPS	1	39330	39329	2
NB85	Region 33.1	NRPS	6587	61072	54485	6
NB85	Region 38.1	NRPS	9625	52819	43194	3
NB85	Region 39.1	NRPS	20601	50131	29530	2
NB85	Region 40.1	NRPS	1	48609	48608	8
NB85	Region 41.1	NRPS	1	42787	42786	3
NB85	Region 47.1	NRPS	1	27133	27132	2
SG1	Region 1.1	NRPS	1155125	1213545	58420	20	Dimethylcoprogen	NRPS	1
SG1	Region 1.2	T1PKS-NRPS	2555771	2634863	79092	23
SG1	Region 1.3	NRPS	2649435	2708789	59354	15
SG1	Region 1.4	T1PKS-NRPS	3089487	3130815	41328	15	ACR-toxin	t1pks	1
SG1	Region 1.5	T1PKS	3670215	3717238	47023	10	Fusarubin	t1pks	0.25
SG1	Region 1.6	NRPS	4660103	4718376	58273	2
SG1	Region 2.1	NRPS	1284	15021	13737	3
SG1	Region 2.2	T1PKS-NRPS	53724	89494	35770	10
SG1	Region 2.3	NRPS-like	2658664	2699583	40919	20
SG1	Region 2.4	T1PKS	3146965	3187080	40115	13
SG1	Region 2.5	T1PKS	3920262	3976662	56400	16	Azanigerone	t1pks	0.13
SG1	Region 2.6	NRPS	4379089	4421835	42746	8
SG1	Region 3.1	NRPS	123706	138201	14495	2
SG1	Region 3.2	NRPS	480979	574856	93877	8
SG1	Region 3.3	NRPS	664283	767303	103020	18	Destruxins	NRPS	0.09
SG1	Region 3.4	NRPS	943804	1003140	59336	11
SG1	Region 3.5	NRPS	1123094	1202114	79020	11
SG1	Region 3.6	NRPS	1255784	1296076	40292	9
SG1	Region 3.7	NRPS	1385192	1444210	59018	9
SG1	Region 3.8	terpene	1702778	1724148	21370	7
SG1	Region 3.9	NRPS-like	2386728	2430362	43634	15
SG1	Region 4.1	NRPS	3018944	3071917	52973	17	Apicidin	NRPS	0.63
SG1	Region 4.2	T1PKS-NRPS	3297148	3349154	52006	11
SG1	Region 4.3	terpene	3397950	3420471	22521	7	Copalyl diphosphate	terpene	0.42
SG1	Region 5.1	T1PKS	525221	565005	39784	12
SG1	Region 5.2	T1PKS	1743070	1786979	43909	9	Melanin	t1pks	1
SG1	Region 5.3	NRPS-like	2713461	2756730	43269	16	Phomopsins	other	1
SG1	Region 5.4	T1PKS	2954111	2999578	45467	17	Pestheic acid	t1pks	0.1
SG1	Region 6.1	T1PKS	108827	156217	47390	15
SG1	Region 6.2	terpene	814475	835862	21387	6
SG1	Region 7.1	T1PKS	279489	326850	47361	14
SG1	Region 7.2	T1PKS-NRPS	987928	1020373	32445	9	Phomasetin	nrps-t1pks	0.28
SG1	Region 7.3	T1PKS	2010746	2042827	32081	11	Betaenone A / betaenone B / betaenone C	t1pks	0.62
SG1	Region 7.4	T1PKS	2536604	2576234	39630	12	Alternapyrone	t1pks	1
SG1	Region 7.5	T1PKS-NRPS	2656825	2718841	62016	22
SG1	Region 8.1	NRPS	1877331	1936287	58956	9
SG1	Region 9.1	T1PKS-NRPS	369612	444385	74773	20	Monacolin K	t1pks	0.22
SG1	Region 9.2	terpene	1400577	1419523	18946	7
SG1	Region 9.3	T1PKS	1556833	1605093	48260	16	Macrophorin	terpene	1
SG1	Region 9.4	terpene	1710576	1732498	21922	9
SG1	Region 9.5	NRPS	2123137	2192862	69725	3
SG1	Region 10.1	NRPS	1337797	1393393	55596	7
SG1	Region 10.2	indole	1593509	1614946	21437	3
SG1	Region 10.3	T1PKS	2492057	2539933	47876	17
SG1	Region 11.1	T1PKS-NRPS	1357920	1439955	82035	22
SG1	Region 11.2	T1PKS-NRPS	2059615	2111240	51625	13
SG1	Region 12.1	T3PKS	736095	777547	41452	8
W11	Region 1.1	NRPS	1667926	1724393	56467	18	Dimethylcoprogen	NRPS	1
W11	Region 1.2	T1PKS-NRPS	3141531	3225628	84097	23
W11	Region 1.3	NRPS	3240190	3299623	59433	15
W11	Region 1.4	T1PKS-NRPS	3811870	3853308	41438	17	ACR-toxin	t1pks	1
W11	Region 1.5	T1PKS	5102627	5149650	47023	10	Fusarubin	t1pks	0.25
W11	Region 1.6	NRPS	6579916	6603275	23359	4
W11	Region 1.7	NRPS	6677128	6708724	31596	4
W11	Region 1.8	NRPS	6729702	6747902	18200	5	Aureobasidin A1	NRPS	1
W11	Region 1.9	NRPS	6864607	6897050	32443	6	Aureobasidin A1	NRPS	1
W11	Region 1.10	NRPS	7192877	7241094	48217	3	Aureobasidin A1	NRPS	1
W11	Region 2.1	NRPS-like	3073804	3114431	40627	19
W11	Region 2.2	T1PKS	4035681	4077973	42292	15
W11	Region 2.3	T1PKS	4849451	4905852	56401	17	Azanigerone	t1pks	0.13
W11	Region 2.4	NRPS	5534788	5565860	31072	9
W11	Region 2.5	NRPS	5695628	5780779	85151	7
W11	Region 3.1	T1PKS-NRPS	16646	98007	81361	15
W11	Region 3.2	NRPS	163138	194497	31359	4	Aureobasidin A1	NRPS	1
W11	Region 3.3	NRPS	228060	250574	22514	8
W11	Region 3.4	terpene	277520	292591	15071	6
W11	Region 3.5	NRPS	868285	902519	34234	5
W11	Region 3.6	NRPS	930654	994271	63617	10
W11	Region 3.7	NRPS	1034616	1131429	96813	21
W11	Region 3.8	NRPS	1424846	1463587	38741	6
W11	Region 3.9	NRPS	1656889	1721710	64821	10
W11	Region 3.10	NRPS	1828229	1873683	45454	11
W11	Region 3.11	NRPS-like	2001128	2041223	40095	13
W11	Region 3.12	terpene	2323164	2344534	21370	8
W11	Region 3.13	NRPS-like	3010409	3053761	43352	16
W11	Region 3.14	NRPS-like	3827643	3870950	43307	17
W11	Region 4.1	NRPS	2693035	2746217	53182	17	Apicidin	NRPS	0.63
W11	Region 4.2	T1PKS-NRPS	2976333	3026012	49679	13
W11	Region 4.3	terpene	3081594	3102840	21246	7	Copalyl diphosphate	terpene	0.28
W11	Region 4.4	NRPS	3677939	3704516	26577	7	Aureobasidin A1	NRPS	1
W11	Region 4.5	NRPS	3824585	3846218	21633	4
W11	Region 4.6	NRPS	4037629	4134968	97339	9
W11	Region 4.7	NRPS	4190622	4301233	110611	12
W11	Region 4.8	NRPS	4331072	4356280	25208	2
W11	Region 4.9	NRPS	4518649	4573693	55044	4
W11	Region 5.1	T1PKS	788593	816301	27708	10
W11	Region 5.2	T1PKS	1859905	1903751	43846	9	Melanin	t1pks	1
W11	Region 5.3	NRPS-like	2755752	2799021	43269	16	Phomopsins	other	1
W11	Region 5.4	T1PKS	2996841	3042308	45467	18	Pestheic acid	t1pks	0.1
W11	Region 6.1	T1PKS-NRPS	156576	224944	68368	4
W11	Region 6.2	T1PKS	526859	574279	47420	12
W11	Region 6.3	terpene	1161959	1183346	21387	8
W11	Region 7.1	T1PKS-NRPS	1008939	1070024	61085	25
W11	Region 7.2	T1PKS	1151776	1191536	39760	12	Alternapyrone	t1pks	1
W11	Region 7.3	T1PKS	1777825	1805294	27469	9	Betaenone C / betaenone A	t1pks	0.62
W11	Region 7.4	T1PKS-NRPS	2405202	2457212	52010	13	Phomasetin	nrps-t1pks	0.28
W11	Region 7.5	T1PKS	3051251	3099384	48133	9
W11	Region 8.1	NRPS	706904	765861	58957	9
W11	Region 9.1	terpene	1175835	1195990	20155	8
W11	Region 9.2	T1PKS	1331964	1378811	46847	17	Macrophorin	terpene	1
W11	Region 9.3	terpene	1566496	1588126	21630	7
W11	Region 9.4	T1PKS-NRPS	2993804	3062372	68568	22	Monacolin K	t1pks	0.22
W11	Region 10.1	NRPS-indole	1366102	1422910	56808	14
W11	Region 10.2	T1PKS	2321018	2368894	47876	18
W11	Region 11.1	NRPS	154859	170253	15394	3
W11	Region 11.2	NRPS	1504222	1560496	56274	12
W11	Region 12.1	T3PKS	863726	905178	41452	10
W11	Region 13.1	NRPS	1	32274	32273	2
W11	Region 15.1	NRPS	15	22187	22172	3
W11	Region 15.2	NRPS	38315	73807	35492	4	KK-1	NRPS	0.2
W11	Region 16.1	NRPS	1	40104	40103	1
W11	Region 17.1	NRPS	1	46630	46629	7
W11	Region 24.1	NRPS	3241	37631	34390	3
W11	Region 25.1	NRPS	1	54077	54076	7	Sansalvamide	NRPS	0.4
W11	Region 26.1	NRPS	1	27892	27891	4
W11	Region 27.1	NRPS	1	23953	23952	4
W11	Region 28.1	NRPS	1	48364	48363	4	Aureobasidin A1	NRPS	1
W11	Region 32.1	NRPS	20	43080	43060	6	Aureobasidin A1	NRPS	1
W11	Region 33.1	NRPS	1	31626	31625	1
W11	Region 39.1	NRPS	1	28993	28992	3
W11	Region 40.1	NRPS	1	26605	26604	3
W11	Region 41.1	NRPS	8515	37936	29421	4	Aureobasidin A1	NRPS	1
W11	Region 42.1	NRPS	1	40787	40786	4	Aureobasidin A1	NRPS	1
W11	Region 43.1	NRPS	1	27201	27200	1
W11	Region 44.1	NRPS	2824	57206	54382	11
W11	Region 45.1	NRPS	1	18745	18744	2	Aureobasidin A1	NRPS	1
W11	Region 50.1	NRPS	16228	48547	32319	1	Aureobasidin A1	NRPS	1
W11	Region 56.1	NRPS	1	27452	27451	2	Aureobasidin A1	NRPS	1
W11	Region 57.1	NRPS	1	22287	22286	1
0-1	Region 1.1	NRPS	1042447	1100010	57563	18	Dimethylcoprogen	NRPS	1
0-1	Region 1.2	T1PKS-NRPS	2540952	2618337	77385	21
0-1	Region 1.3	NRPS	2632919	2688174	55255	16
0-1	Region 1.4	T1PKS-NRPS	3196164	3230575	34411	10	ACR-toxin	t1pks	1
0-1	Region 1.5	T1PKS	4089414	4136434	47020	8	Fusarubin	t1pks	0.25
0-1	Region 1.6	NRPS	5565799	5615109	49310	9	Sansalvamide	NRPS	0.4
0-1	Region 1.7	NRPS	5676061	5743363	67302	12	Enniatin	NRPS	1
0-1	Region 1.8	NRPS	5775456	5800161	24705	5	Aureobasidin A1	NRPS	1
0-1	Region 1.9	NRPS	5845205	5917797	72592	22
0-1	Region 2.1	NRPS-like	3145572	3185331	39759	16
0-1	Region 2.2	T1PKS	3901295	3938679	37384	14
0-1	Region 2.3	T1PKS	4754773	4811174	56401	16	Azanigerone	t1pks	0.13
0-1	Region 2.4	NRPS	5075522	5118229	42707	15
0-1	Region 2.5	NRPS	5178564	5263703	85139	5
0-1	Region 3.1	T1PKS-NRPS	57730	93118	35388	9
0-1	Region 3.2	T1PKS-NRPS	103899	156406	52507	11
0-1	Region 3.3	NRPS	238578	282335	43757	11	Enniatin	NRPS	1
0-1	Region 3.4	terpene	295994	304470	8476	4
0-1	Region 3.5	NRPS	647350	741805	94455	20	Destruxins	NRPS	0.09
0-1	Region 3.6	NRPS	968021	1027066	59045	10
0-1	Region 3.7	NRPS	1180532	1223589	43057	8
0-1	Region 3.8	NRPS	1243432	1284224	40792	9
0-1	Region 3.9	NRPS	1371529	1417109	45580	14
0-1	Region 3.10	terpene	1898241	1919611	21370	8
0-1	Region 3.11	NRPS-like	2686033	2729667	43634	15
0-1	Region 4.1	NRPS	3085374	3138549	53175	16	Apicidin	NRPS	0.63
0-1	Region 4.2	T1PKS-NRPS	3364122	3415767	51645	8
0-1	Region 4.3	terpene	3485496	3506742	21246	8	Copalyl diphosphate	terpene	0.28
0-1	Region 4.4	NRPS	4132591	4198855	66264	14
0-1	Region 4.5	NRPS	4203912	4279145	75233	9
0-1	Region 4.6	NRPS	4294733	4360655	65922	11
0-1	Region 5.1	T1PKS	1643796	1686013	42217	9	Melanin	t1pks	1
0-1	Region 5.2	NRPS-like	2467542	2510811	43269	17	Phomopsins	other	1
0-1	Region 5.3	T1PKS	2708562	2754029	45467	17	Pestheic acid	t1pks	0.1
0-1	Region 6.1	NRPS	20018	88429	68411	5
0-1	Region 6.2	T1PKS	224898	272316	47418	10
0-1	Region 6.3	terpene	825607	846994	21387	8
0-1	Region 7.1	T1PKS-NRPS	717345	777273	59928	24
0-1	Region 7.2	T1PKS	892645	932342	39697	13	Alternapyrone	t1pks	1
0-1	Region 7.3	T1PKS	1422099	1458591	36492	12	Betaenone A / betaenone B / betaenone C	t1pks	0.62
0-1	Region 7.4	T1PKS-NRPS	2280816	2332564	51748	14	Phomasetin	nrps-t1pks	0.28
0-1	Region 7.5	T1PKS	2865581	2913713	48132	8
0-1	Region 8.1	NRPS	608915	667872	58957	10
0-1	Region 9.1	terpene	690689	710830	20141	8
0-1	Region 9.2	T1PKS	817372	864171	46799	18	Macrophorin	terpene	1
0-1	Region 9.3	terpene	949703	971333	21630	9
0-1	Region 9.4	NRPS	1922367	1968745	46378	9
0-1	Region 9.5	T1PKS	1968856	2018503	49647	8
0-1	Region 10.1	NRPS-indole	1206645	1264872	58227	12
0-1	Region 10.2	T1PKS	1972973	2020849	47876	17
0-1	Region 11.1	NRPS	722878	779152	56274	14
0-1	Region 12.1	T3PKS	73292	116716	43424	9
0-1	Region 14.1	NRPS	125	70902	70777	8	Aureobasidin A1	NRPS	1
0-1	Region 14.2	NRPS	146338	233144	86806	17
0-1	Region 16.1	NRPS	18561	66736	48175	5
0-1	Region 21.1	NRPS	458	68033	67575	18	Cyclosporin C	NRPS	0.15
0-1	Region 23.1	NRPS	274	27891	27617	5	Aureobasidin A1	NRPS	1
0-1	Region 23.2	NRPS	62686	90725	28039	6	Aureobasidin A1	NRPS	1
0-1	Region 24.1	NRPS	53452	89998	36546	9	Aureobasidin A1	NRPS	1
0-1	Region 28.1	NRPS	53	31254	31201	11	Aureobasidin A1	NRPS	1
0-1	Region 28.2	NRPS	46525	80257	33732	13	Aureobasidin A1	NRPS	1
0-1	Region 32.1	NRPS	68	16356	16288	4
0-1	Region 32.2	NRPS	32554	71546	38992	7	Aureobasidin A1	NRPS	1
0-1	Region 33.1	NRPS	1	70991	70990	12
0-1	Region 38.1	NRPS	1	55256	55255	9	Aureobasidin A1	NRPS	1
0-1	Region 39.1	NRPS	1	54170	54169	6
0-1	Region 41.1	NRPS	9	24361	24352	4	Aureobasidin A1	NRPS	1
0-1	Region 41.2	NRPS	25052	49288	24236	5
0-1	Region 44.1	NRPS	1	45411	45410	8	Aureobasidin A1	NRPS	1
0-1	Region 46.1	NRPS	4995	42760	37765	4	Aureobasidin A1	NRPS	1
0-1	Region 52.1	NRPS	1	29862	29861	5
0-1	Region 54.1	NRPS	1	27932	27931	7
6A	Region 1.1	NRPS	1004500	1047778	43278	14	Dimethylcoprogen	NRPS	1
6A	Region 1.2	T1PKS-NRPS	2385505	2463319	77814	21
6A	Region 1.3	NRPS	2483490	2538751	55261	11
6A	Region 1.4	T1PKS-NRPS	2981246	3019437	38191	12	ACR-toxin	t1pks	1
6A	Region 1.5	T1PKS	3772753	3819771	47018	8	Fusarubin	t1pks	0.25
6A	Region 1.6	NRPS	5340995	5375147	34152	8
6A	Region 1.7	NRPS	5452909	5484806	31897	5	Aureobasidin A1	NRPS	1
6A	Region 2.1	NRPS-like	2826593	2866345	39752	16
6A	Region 2.2	T1PKS	3450175	3477384	27209	10
6A	Region 2.3	T1PKS	4374494	4430894	56400	16	Azanigerone	t1pks	0.13
6A	Region 2.4	NRPS	4742741	4784030	41289	10
6A	Region 2.5	NRPS	4881141	4966269	85128	7	Sansalvamide	NRPS	0.4
6A	Region 3.1	NRPS	49	27178	27129	8	Enniatin	NRPS	1
6A	Region 3.2	NRPS	389129	447794	58665	10
6A	Region 3.3	NRPS	501042	597680	96638	19	Destruxins	NRPS	0.09
6A	Region 3.4	NRPS	857627	911316	53689	10
6A	Region 3.5	NRPS	1082412	1125467	43055	6
6A	Region 3.6	NRPS	1157573	1189538	31965	10
6A	Region 3.7	NRPS	1297054	1327494	30440	10
6A	Region 3.8	NRPS	1457219	1509533	52314	10
6A	Region 3.9	terpene	1861638	1883007	21369	8
6A	Region 3.10	NRPS-like	2628992	2672626	43634	15
6A	Region 4.1	NRPS	3104585	3157778	53193	16	Apicidin	NRPS	0.63
6A	Region 4.2	T1PKS-NRPS	3391128	3442772	51644	13
6A	Region 4.3	terpene	3502559	3523805	21246	8	Copalyl diphosphate	terpene	0.28
6A	Region 4.4	NRPS	4039231	4076347	37116	12
6A	Region 5.1	T1PKS	1656210	1699610	43400	9	Melanin	t1pks	1
6A	Region 5.2	NRPS-like	2534775	2578043	43268	16
6A	Region 5.3	T1PKS	2781133	2826600	45467	17	Pestheic acid	t1pks	0.1
6A	Region 6.1	T1PKS-NRPS	119831	187475	67644	8
6A	Region 6.2	T1PKS	355733	403152	47419	12
6A	Region 6.3	terpene	1016519	1037906	21387	8
6A	Region 7.1	NRPS	992490	1033711	41221	15
6A	Region 7.2	T1PKS	1115424	1155126	39702	12	Alternapyrone	t1pks	1
6A	Region 7.3	T1PKS	1812910	1849392	36482	12	Betaenone A / betaenone B / betaenone C	t1pks	0.62
6A	Region 7.4	T1PKS-NRPS	2709717	2761465	51748	14	Phomasetin	nrps-t1pks	0.28
6A	Region 7.5	T1PKS	3322694	3370257	47563	14
6A	Region 8.1	NRPS	742298	801253	58955	10
6A	Region 9.1	T1PKS	536596	564110	27514	8
6A	Region 9.2	NRPS	635134	681491	46357	9
6A	Region 9.3	terpene	1806898	1826238	19340	9
6A	Region 9.4	T1PKS	1912613	1960872	48259	18	Macrophorin	terpene	1
6A	Region 9.5	terpene	2065159	2087950	22791	8
6A	Region 10.1	NRPS-indole	1119056	1171446	52390	12
6A	Region 10.2	T1PKS	2304438	2352314	47876	17
6A	Region 11.1	NRPS	35650	52579	16929	5
6A	Region 11.2	NRPS	1162037	1214420	52383	12
6A	Region 12.1	T3PKS	900054	943477	43423	8
6A	Region 14.1	NRPS	14	21801	21787	6	AM-toxin	NRPS	1
6A	Region 14.2	NRPS	53401	79506	26105	3	Verlamelin	NRPS	1
6A	Region 16.1	NRPS	1	27605	27604	6	Enniatin	NRPS	1
6A	Region 19.1	NRPS	1	36979	36978	6	Enniatin	NRPS	1
6A	Region 21.1	NRPS	148	47927	47779	13	Cyclosporin C	NRPS	0.15
6A	Region 23.1	T1PKS-NRPS	3	66721	66718	14	Wortmanamide A	t1pks	1
6A	Region 23.2	NRPS	126571	155662	29091	7
6A	Region 24.1	NRPS	1	26717	26716	4
6A	Region 25.1	NRPS	1	43640	43639	9	Enniatin	NRPS	1
6A	Region 26.1	NRPS	1	43518	43517	8	Enniatin	NRPS	1
6A	Region 27.1	NRPS	1000	27276	26276	13	Ferrichrome	other	0.66
6A	Region 27.2	NRPS	56409	136839	80430	16	Enniatin	NRPS	1
6A	Region 28.1	NRPS	1	36052	36051	5
6A	Region 29.1	NRPS	24	29233	29209	7	Aureobasidin A1	NRPS	1
6A	Region 29.2	NRPS	57552	92705	35153	11
6A	Region 30.1	NRPS	1	42405	42404	11	Enniatin	NRPS	1
6A	Region 31.1	NRPS	1	30930	30929	8	Aureobasidin A1	NRPS	1
6A	Region 32.1	NRPS	8495	32711	24216	6	Aureobasidin A1	NRPS	1
6A	Region 35.1	NRPS	1	21405	21404	2
6A	Region 36.1	NRPS	1360	48458	47098	16
6A	Region 38.1	NRPS	5456	61489	56033	7	Aureobasidin A1	NRPS	1
6A	Region 40.1	NRPS	32	50572	50540	9
6A	Region 40.2	NRPS	92184	118318	26134	6	Aureobasidin A1	NRPS	1
6A	Region 41.1	NRPS	9240	40752	31512	6	Enniatin	NRPS	1
6A	Region 42.1	NRPS	1	31635	31634	4	Aureobasidin A1	NRPS	1
6A	Region 43.1	NRPS	40	29736	29696	5
6A	Region 43.2	NRPS	44627	76460	31833	5
6A	Region 44.1	NRPS	1	37035	37034	4
6A	Region 45.1	NRPS	1	27249	27248	20	Daptomycin	NRPS	0.03
6A	Region 46.1	NRPS	1	39629	39628	7	Aureobasidin A1	NRPS	1
6A	Region 47.1	NRPS	1	54718	54717	15
15A	Region 1.1	NRPS	1009584	1068132	58548	18	Dimethylcoprogen	NRPS	1
15A	Region 1.2	T1PKS-NRPS	2378761	2453921	75160	21
15A	Region 1.3	NRPS	2468482	2523681	55199	13
15A	Region 1.4	T1PKS-NRPS	2771459	2809695	38236	12	ACR-toxin	t1pks	1
15A	Region 1.5	T1PKS	3419932	3466952	47020	10	Fusarubin	t1pks	0.25
15A	Region 1.6	NRPS	4785298	4826544	41246	11	Destruxins	NRPS	0.09
15A	Region 1.7	NRPS	4893996	4923893	29897	4
15A	Region 2.1	NRPS	626693	681655	54962	10
15A	Region 2.2	NRPS-like	2571748	2611813	40065	16
15A	Region 2.3	T1PKS	3194175	3238368	44193	16
15A	Region 2.4	T1PKS	3956335	4011626	55291	16	Azanigerone	t1pks	0.13
15A	Region 2.5	NRPS	4380185	4398973	18788	4
15A	Region 2.6	NRPS	4633155	4681830	48675	1
15A	Region 3.1	NRPS	702692	756649	53957	8	Cercosporin	t1pks	1
15A	Region 3.2	NRPS	798296	893713	95417	21	Destruxins	NRPS	0.09
15A	Region 3.3	NRPS	1178490	1228488	49998	10
15A	Region 3.4	NRPS	1442130	1513097	70967	20
15A	Region 3.5	NRPS	1598597	1643751	45154	13
15A	Region 3.6	terpene	2095074	2116444	21370	8
15A	Region 3.7	NRPS-like	2835515	2879148	43633	15
15A	Region 4.1	NRPS	2901708	2954891	53183	16	Apicidin	NRPS	0.63
15A	Region 4.2	T1PKS-NRPS	3185243	3236888	51645	13
15A	Region 4.3	terpene	3290131	3311377	21246	8	Copalyl diphosphate	terpene	0.28
15A	Region 5.1	T1PKS	1590778	1634608	43830	10	Melanin	t1pks	1
15A	Region 5.2	NRPS-like	2385150	2428418	43268	17	Phomopsins	other	1
15A	Region 5.3	T1PKS	2626282	2671749	45467	16	Pestheic acid	t1pks	0.1
15A	Region 6.1	T1PKS-NRPS	44650	112734	68084	5
15A	Region 6.2	T1PKS	172967	220385	47418	15
15A	Region 6.3	terpene	794830	816217	21387	8
15A	Region 7.1	T1PKS	1100233	1146708	46475	14
15A	Region 7.2	NRPS	1511418	1545858	34440	14
15A	Region 7.3	T1PKS	1633316	1673185	39869	12	Alternapyrone	t1pks	1
15A	Region 7.4	T1PKS	2284715	2311882	27167	9	Betaenone A / betaenone B / betaenone C	t1pks	0.62
15A	Region 7.5	T1PKS-NRPS	2926603	2978018	51415	14	Phomasetin	nrps-t1pks	0.28
15A	Region 9.1	T1PKS-NRPS	257264	325831	68567	20	Monacolin K	t1pks	0.22
15A	Region 9.2	terpene	1487713	1507208	19495	9
15A	Region 9.3	T1PKS	1722581	1770841	48260	18	Macrophorin	terpene	1
15A	Region 9.4	terpene	1875157	1897948	22791	8
15A	Region 10.1	NRPS-indole	890428	965655	75227	18
15A	Region 10.2	T1PKS	1770758	1818634	47876	17
15A	Region 11.1	NRPS	594475	649353	54878	13
15A	Region 15.1	NRPS	1	41751	41750	8
15A	Region 16.1	NRPS	436	31947	31511	8	Aureobasidin A1	NRPS	1
15A	Region 16.2	NRPS	130723	157955	27232	6	Aureobasidin A1	NRPS	1
15A	Region 18.1	NRPS	25	33324	33299	3
15A	Region 18.2	NRPS	56755	175953	119198	15
15A	Region 20.1	NRPS	72	25343	25271	5	Aureobasidin A1	NRPS	1
15A	Region 20.2	NRPS	44013	72734	28721	7	Aureobasidin A1	NRPS	1
15A	Region 21.1	NRPS	816	75328	74512	25
15A	Region 22.1	NRPS	1	31262	31261	7	Enniatin	NRPS	1
15A	Region 28.1	NRPS	9096	47871	38775	9
15A	Region 32.1	NRPS	1	32691	32690	6	Aureobasidin A1	NRPS	1
15A	Region 33.1	T3PKS	51296	94720	43424	9
15A	Region 88.1	NRPS	3071	45689	42618	8
15A	Region 89.1	T1PKS-NRPS-like	1658	60879	59221	12
15A	Region 89.2	NRPS	102383	133719	31336	7	Aureobasidin A1	NRPS	1
15A	Region 90.1	NRPS	1	38675	38674	4	Aureobasidin A1	NRPS	1
15A	Region 93.1	NRPS	219	46723	46504	8
15A	Region 93.2	NRPS	91306	114382	23076	10	Aureobasidin A1	NRPS	1
15A	Region 94.1	NRPS	2088	75531	73443	18	Aureobasidin A1	NRPS	1
15A	Region 95.1	NRPS	423	26326	25903	9
15A	Region 95.2	NRPS	41350	69687	28337	3
15A	Region 96.1	NRPS	1	57715	57714	6
15A	Region 97.1	NRPS	1	27415	27414	4	Aureobasidin A1	NRPS	1
15A	Region 98.1	NRPS	929	39048	38119	9
15A	Region 99.1	NRPS	6613	37441	30828	8
15A	Region 99.2	NRPS	73893	101175	27282	6	Aureobasidin A1	NRPS	1
15A	Region 100.1	NRPS	579	64775	64196	5	Aureobasidin A1	NRPS	1
15A	Region 101.1	NRPS	1560	29397	27837	8
15A	Region 101.2	NRPS	40861	155375	114514	25	Enniatin	NRPS	1
15A	Region 101.3	NRPS	175089	216668	41579	9	Aureobasidin A1	NRPS	1
15A	Region 102.1	NRPS	1	31813	31812	2
15A	Region 103.1	NRPS	1	80571	80570	15	Enniatin	NRPS	1
15A	Region 104.1	NRPS	27877	65446	37569	8	Aureobasidin A1	NRPS	1
15A	Region 105.1	NRPS	1	45736	45735	6
15A	Region 106.1	NRPS	11205	48190	36985	8	Aureobasidin A1	NRPS	1
15A	Region 114.1	T1PKS-NRPS	1	31915	31914	6
BB25	Region 10.1	T1PKS	490428	538394	47966	9	Alternapyrone	t1pks	0.8
BB25	Region 10.2	NRPS	669712	712809	43097	8
BB25	Region 19.1	T1PKS	556731	603293	46562	10	Betaenone C / betaenone A	t1pks	0.62
BB25	Region 21.1	T1PKS	375831	418240	42409	12
BB25	Region 21.2	T1PKS-NRPS	1002843	1055187	52344	11
BB25	Region 30.1	NRPS-indole	57733	114282	56549	8
BB25	Region 31.1	terpene	32896	53038	20142	8
BB25	Region 31.2	T1PKS	172874	219775	46901	13	Macrophorin	terpene	1
BB25	Region 31.3	terpene	304700	326330	21630	9
BB25	Region 31.4	NRPS	1468134	1514490	46356	8
BB25	Region 32.1	T3PKS	1000165	1043589	43424	8
BB25	Region 36.1	NRPS	1	17507	17506	15
BB25	Region 37.1	NRPS	158	42556	42398	23
BB25	Region 38.1	NRPS	1676	45437	43761	42
BB25	Region 39.1	NRPS	3074	28836	25762	17
BB25	Region 39.2	NRPS	41190	76996	35806	13
BB25	Region 41.1	NRPS	1397	29526	28129	7
BB25	Region 41.2	NRPS	40743	73240	32497	12	Enniatin	NRPS	1
BB25	Region 43.1	NRPS	12328	40520	28192	12
BB25	Region 44.1	NRPS	1	22073	22072	20	HC-toxin	NRPS	1
BB25	Region 81.1	T1PKS	677904	723102	45198	13	ACR-toxin	t1pks	1
BB25	Region 81.2	NRPS	1147394	1188670	41276	7
BB25	Region 81.3	T1PKS	1237088	1280646	43558	14
BB25	Region 81.4	NRPS	2612474	2672022	59548	14	Dimethylcoprogen	NRPS	1
BB25	Region 81.5	T1PKS	5738125	5780986	42861	14
BB25	Region 81.6	T1PKS	6572570	6628101	55531	14	Azanigerone	t1pks	0.13
BB25	Region 83.1	NRPS	158780	194527	35747	11	Destruxins	NRPS	0.09
BB25	Region 84.1	NRPS	1	18960	18959	5
BB25	Region 85.1	NRPS	1	53002	53001	10	Enniatin	NRPS	1
BB25	Region 86.1	NRPS	1	25199	25198	7
BB25	Region 87.1	NRPS	1	32473	32472	16	Enniatin	NRPS	1
BB25	Region 88.1	NRPS	9493	66155	56662	15	Enniatin	NRPS	1
BB25	Region 89.1	NRPS	5	16855	16850	17	Fumiquinazolines	NRPS	0.4
BB25	Region 89.2	NRPS	36799	65192	28393	15	Bicornutin	NRPS	1
BB25	Region 90.1	NRPS	1	59442	59441	8	Enniatin	NRPS	1
BB25	Region 91.1	NRPS	32828	66774	33946	15
BB25	Region 92.1	NRPS	1	44110	44109	13	Aureobasidin A1	NRPS	1
BB25	Region 93.1	NRPS	20272	45276	25004	13
BB25	Region 94.1	NRPS	1	39624	39623	17	Enniatin	NRPS	1
BB25	Region 95.1	NRPS	166	16993	16827	10
BB25	Region 95.2	NRPS	481231	535589	54358	13
BB25	Region 95.3	NRPS	767151	780110	12959	5
BB25	Region 95.4	NRPS	895306	940458	45152	9
BB25	Region 95.5	terpene	1697300	1718670	21370	6
BB25	Region 98.1	T1PKS	222323	269343	47020	10	Fusarubin	t1pks	0.25
BB25	Region 100.1	T1PKS	244546	292143	47597	17
BB25	Region 102.1	NRPS	1	32493	32492	16
BB25	Region 103.1	NRPS	482893	531633	48740	12
BB25	Region 105.1	NRPS-like	1896709	1939978	43269	15	Phomopsins	other	1
BB25	Region 105.2	T1PKS	2850149	2896706	46557	8	Melanin	t1pks	1
BB25	Region 108.1	NRPS	1001045	1059516	58471	7
BB25	Region 113.1	terpene	2421223	2442610	21387	5
BB25	Region 113.2	T1PKS	3036950	3070421	33471	11
BB25	Region 113.3	T1PKS-NRPS	3240659	3320060	79401	6
BB25	Region 115.1	NRPS	1210733	1254602	43869	8
BB25	Region 116.1	NRPS	1	32081	32080	12	Enniatin	NRPS	1
BB25	Region 117.1	NRPS	45551	81316	35765	15
BB25	Region 117.2	NRPS	133325	165115	31790	16
BB25	Region 118.1	NRPS	1	28962	28961	16	Enniatin	NRPS	1
BB25	Region 119.1	NRPS	1605	29337	27732	18
BB25	Region 119.2	NRPS	49054	93829	44775	37	Ferrichrome	other	0.66
BB25	Region 120.1	NRPS	1	27993	27992	19
BB25	Region 121.1	NRPS	1	28896	28895	17
BB25	Region 122.1	NRPS	1	23677	23676	24
BB25	Region 123.1	NRPS	1	44205	44204	12	Aureobasidin A1	NRPS	1
BB25	Region 124.1	NRPS	56313	91564	35251	20
BB25	Region 125.1	NRPS	1	28316	28315	5
BB25	Region 126.1	NRPS	1	37561	37560	17
BB25	Region 127.1	NRPS	1	28218	28217	18
BB25	Region 128.1	NRPS	1	18247	18246	19
BB25	Region 129.1	NRPS	3021	24062	21041	20
BB25	Region 129.2	NRPS	50145	89887	39742	15	Aureobasidin A1	NRPS	1
BB25	Region 132.1	NRPS-like	1	36393	36392	12
BB25	Region 133.1	NRPS	29746	59116	29370	14
BB25	Region 136.1	NRPS	48660	79014	30354	26
FGOB10	Region 1.1	NRPS	1063992	1122398	58406	20	Dimethylcoprogen	NRPS	1
FGOB10	Region 1.2	T1PKS-NRPS	2430633	2509392	78759	23
FGOB10	Region 1.3	NRPS	2523977	2583464	59487	15
FGOB10	Region 1.4	T1PKS-NRPS	2896921	2939890	42969	15	ACR-toxin	t1pks	1
FGOB10	Region 1.5	T1PKS	3559509	3606532	47023	10	Fusarubin	t1pks	0.25
FGOB10	Region 2.1	T1PKS-NRPS	135666	181783	46117	14
FGOB10	Region 2.2	NRPS-like	2946745	2987353	40608	19
FGOB10	Region 2.3	T1PKS	3465199	3500963	35764	13
FGOB10	Region 2.4	T1PKS	4212359	4268762	56403	17	Azanigerone	t1pks	0.13
FGOB10	Region 2.5	NRPS	4575898	4618645	42747	11
FGOB10	Region 3.1	NRPS	61446	85376	23930	4
FGOB10	Region 3.2	NRPS	394580	479038	84458	8
FGOB10	Region 3.3	NRPS	570103	666912	96809	19	Destruxins	NRPS	0.09
FGOB10	Region 3.4	NRPS	853071	913814	60743	9
FGOB10	Region 3.5	NRPS	1018710	1087633	68923	10
FGOB10	Region 3.6	NRPS	1172905	1214124	41219	10
FGOB10	Region 3.7	NRPS	1303411	1362432	59021	9
FGOB10	Region 3.8	terpene	1694228	1715598	21370	7
FGOB10	Region 3.9	NRPS-like	2378401	2422035	43634	16
FGOB10	Region 4.1	NRPS	2804251	2857224	52973	18	Apicidin	NRPS	0.63
FGOB10	Region 4.2	T1PKS-NRPS	3081842	3133848	52006	11
FGOB10	Region 4.3	terpene	3187495	3208741	21246	6	Copalyl diphosphate	terpene	0.28
FGOB10	Region 5.1	T1PKS	460824	500162	39338	14
FGOB10	Region 5.2	T1PKS	1626475	1670393	43918	9	Melanin	t1pks	1
FGOB10	Region 5.3	NRPS-like	2453656	2496925	43269	17	Phomopsins	other	1
FGOB10	Region 5.4	T1PKS	2694309	2739776	45467	18	Pestheic acid	t1pks	0.1
FGOB10	Region 6.1	T1PKS	38653	86043	47390	13
FGOB10	Region 6.2	terpene	772906	794293	21387	6
FGOB10	Region 7.1	T1PKS	391614	438641	47027	11
FGOB10	Region 7.2	T1PKS-NRPS	949275	973247	23972	7	Phomasetin	nrps-t1pks	0.28
FGOB10	Region 7.3	T1PKS	1662186	1694263	32077	12	Betaenone A / betaenone B / betaenone C	t1pks	0.62
FGOB10	Region 7.4	T1PKS	2199475	2239248	39773	12	Alternapyrone	t1pks	1
FGOB10	Region 7.5	T1PKS-NRPS	2319834	2381850	62016	22
FGOB10	Region 8.1	NRPS	1945280	2004236	58956	8
FGOB10	Region 9.1	T1PKS-NRPS	283869	356415	72546	22	Monacolin K	t1pks	0.22
FGOB10	Region 9.2	terpene	1411860	1430815	18955	7
FGOB10	Region 9.3	T1PKS	1553489	1601749	48260	16	Macrophorin	terpene	1
FGOB10	Region 9.4	terpene	1708681	1730603	21922	10
FGOB10	Region 9.5	NRPS	2228319	2298048	69729	4
FGOB10	Region 10.1	indole	1099661	1121098	21437	3
FGOB10	Region 10.2	T1PKS	1847511	1895387	47876	17
FGOB10	Region 11.1	T1PKS-NRPS	1131312	1225417	94105	21
FGOB10	Region 12.1	NRPS	34186	84723	50537	5
FGOB10	Region 13.1	T3PKS	756652	798104	41452	8
FGOB10	Region 14.1	NRPS	71042	126638	55596	7
FGOH04Ptt-21	Region 1.1	NRPS	1565066	1623608	58542	18	Dimethylcoprogen	NRPS	1
FGOH04Ptt-21	Region 1.2	T1PKS-NRPS	3025445	3103330	77885	21
FGOH04Ptt-21	Region 1.3	NRPS	3123519	3179777	56258	12
FGOH04Ptt-21	Region 1.4	T1PKS-NRPS	3662876	3705561	42685	13	ACR-toxin	t1pks	1
FGOH04Ptt-21	Region 1.5	T1PKS	4463119	4510139	47020	9	Fusarubin	t1pks	0.25
FGOH04Ptt-21	Region 1.6	NRPS	5942438	5991727	49289	8	Sansalvamide	NRPS	0.4
FGOH04Ptt-21	Region 1.7	NRPS	6081640	6110877	29237	4	Aureobasidin A1	NRPS	1
FGOH04Ptt-21	Region 1.8	NRPS	6115541	6160022	44481	12
FGOH04Ptt-21	Region 2.1	NRPS-like	3084613	3124370	39757	16
FGOH04Ptt-21	Region 2.2	T1PKS	3914479	3951866	37387	14
FGOH04Ptt-21	Region 2.3	T1PKS	4756884	4813284	56400	16	Azanigerone	t1pks	0.13
FGOH04Ptt-21	Region 2.4	NRPS	5077664	5113500	35836	12
FGOH04Ptt-21	Region 2.5	NRPS	5259164	5344304	85140	5
FGOH04Ptt-21	Region 3.1	NRPS	660	26163	25503	8
FGOH04Ptt-21	Region 3.2	terpene	38591	44708	6117	4
FGOH04Ptt-21	Region 3.3	NRPS	381023	476886	95863	19	Destruxins	NRPS	0.09
FGOH04Ptt-21	Region 3.4	NRPS	709918	770213	60295	12
FGOH04Ptt-21	Region 3.5	NRPS	922439	965497	43058	8
FGOH04Ptt-21	Region 3.6	NRPS	983940	1035207	51267	10
FGOH04Ptt-21	Region 3.7	NRPS-like	1125561	1164507	38946	13
FGOH04Ptt-21	Region 3.8	terpene	1585509	1606846	21337	8
FGOH04Ptt-21	Region 3.9	NRPS-like	2353689	2397322	43633	15
FGOH04Ptt-21	Region 4.1	NRPS	3014009	3067181	53172	16	Apicidin	NRPS	0.63
FGOH04Ptt-21	Region 4.2	T1PKS-NRPS	3292759	3344403	51644	8
FGOH04Ptt-21	Region 4.3	terpene	3414139	3435384	21245	8	Copalyl diphosphate	terpene	0.28
FGOH04Ptt-21	Region 4.4	NRPS	3974426	4069884	95458	16	Aureobasidin A1	NRPS	1
FGOH04Ptt-21	Region 4.5	NRPS	4093099	4128549	35450	12
FGOH04Ptt-21	Region 5.1	T1PKS	1723420	1766833	43413	10	Melanin	t1pks	1
FGOH04Ptt-21	Region 5.2	NRPS-like	2627500	2670767	43267	16	Phomopsins	other	1
FGOH04Ptt-21	Region 5.3	T1PKS	2868349	2913816	45467	17	Pestheic acid	t1pks	0.1
FGOH04Ptt-21	Region 6.1	T1PKS-NRPS	185722	254102	68380	6
FGOH04Ptt-21	Region 6.2	T1PKS	409605	454784	45179	14
FGOH04Ptt-21	Region 6.3	terpene	1012213	1033600	21387	8
FGOH04Ptt-21	Region 7.1	T1PKS-NRPS	1171988	1233065	61077	25
FGOH04Ptt-21	Region 7.2	T1PKS	1314800	1356498	41698	12	Alternapyrone	t1pks	1
FGOH04Ptt-21	Region 7.3	T1PKS	2120546	2147716	27170	9	Betaenone A / betaenone B / betaenone C	t1pks	0.62
FGOH04Ptt-21	Region 7.4	T1PKS-NRPS	2874776	2926525	51749	13	Phomasetin	nrps-t1pks	0.28
FGOH04Ptt-21	Region 7.5	T1PKS	3565787	3613920	48133	9
FGOH04Ptt-21	Region 8.1	NRPS	891529	950485	58956	10
FGOH04Ptt-21	Region 9.1	T1PKS	788552	836940	48388	10
FGOH04Ptt-21	Region 9.2	NRPS	924530	970887	46357	9
FGOH04Ptt-21	Region 9.3	terpene	1941943	1961441	19498	9
FGOH04Ptt-21	Region 9.4	T1PKS	2041546	2089806	48260	18	Macrophorin	terpene	1
FGOH04Ptt-21	Region 9.5	terpene	2194076	2216867	22791	8
FGOH04Ptt-21	Region 10.1	NRPS-indole	1498822	1557051	58229	12
FGOH04Ptt-21	Region 10.2	T1PKS	2343069	2390945	47876	17
FGOH04Ptt-21	Region 11.1	NRPS	38261	46149	7888	4
FGOH04Ptt-21	Region 11.2	NRPS	1155442	1211715	56273	13
FGOH04Ptt-21	Region 12.1	T3PKS	964458	1007882	43424	4
FGOH04Ptt-21	Region 13.1	NRPS	1	62824	62823	8	Aureobasidin A1	NRPS	1
FGOH04Ptt-21	Region 14.1	NRPS	1	42235	42234	8
FGOH04Ptt-21	Region 15.1	NRPS	68	91621	91553	19	Cyclosporin C	NRPS	0.15
FGOH04Ptt-21	Region 16.1	NRPS	1	45321	45320	4
FGOH04Ptt-21	Region 17.1	NRPS	1	25231	25230	3
FGOH04Ptt-21	Region 18.1	NRPS	1557	26975	25418	11	Aureobasidin A1	NRPS	1
FGOH04Ptt-21	Region 18.2	NRPS	37276	107752	70476	12
FGOH04Ptt-21	Region 19.1	NRPS	1	38297	38296	12
FGOH04Ptt-21	Region 20.1	T1PKS	1	27596	27595	7
FGOH04Ptt-21	Region 22.1	NRPS	1	45095	45094	2	Aureobasidin A1	NRPS	1
FGOH04Ptt-21	Region 23.1	NRPS	212	30142	29930	7
FGOH04Ptt-21	Region 23.2	NRPS	33965	81979	48014	10
FGOH04Ptt-21	Region 24.1	T1PKS	824	15448	14624	3
FGOH04Ptt-21	Region 24.2	T1PKS	26526	63670	37144	6
FGOH04Ptt-21	Region 26.1	NRPS	17373	48119	30746	8	Aureobasidin A1	NRPS	1
FGOH04Ptt-21	Region 27.1	NRPS	1	22497	22496	3
FGOH04Ptt-21	Region 29.1	NRPS	762	51366	50604	9	Enniatin	NRPS	1
FGOH04Ptt-21	Region 30.1	NRPS	216	23365	23149	6	Aureobasidin A1	NRPS	1
FGOH04Ptt-21	Region 30.2	NRPS	61716	84115	22399	4
FGOH04Ptt-21	Region 30.3	NRPS	180590	210182	29592	7	Enniatin	NRPS	1
FGOH04Ptt-21	Region 31.1	NRPS	1	44718	44717	9
FGOH04Ptt-21	Region 32.1	NRPS	1	39923	39922	4	Enniatin	NRPS	1
FGOH04Ptt-21	Region 33.1	NRPS	8472	34481	26009	6	Aureobasidin A1	NRPS	1
FGOH04Ptt-21	Region 33.2	NRPS	69203	98430	29227	7	Aureobasidin A1	NRPS	1
FGOH04Ptt-21	Region 34.1	NRPS	75864	111683	35819	6
FGOH04Ptt-21	Region 35.1	NRPS	1	43017	43016	5
FGOH04Ptt-21	Region 36.1	NRPS	1	38363	38362	12	Ferrichrome	other	0.66

## Sheet: Pivot
Count of Type	Column Labels
Row Labels	NRPS	T1PKS	T1PKS-NRPS	NRPS-like	terpene	T3PKS	T1PKS-NRPS-like	NRPS-indole	indole	Grand Total
0-1	42	12	7	3	6	1		1		72
15A	48	11	7	3	5	1	1	1		77
6A	51	12	6	3	5	1		1		79
BB25	53	12	2	2	4	1		1		75
BFP	13	12	2	4	5	1				37
FGOB10	15	12	8	3	5	1			1	45
FGOH04Ptt-21	43	15	6	4	6	1		1		76
HRS9122	30	13	7	3	5	1	1	1		61
HRS9139	7	13	6	3	5	1		1		36
M4	11	13	3	6	5	1				39
NB29	8	13	6	3	6	1		1		38
NB73	8	14	7	3	5	1		1		39
NB85	29	13	6	3	6	1		1		59
SG1	16	12	9	3	5	1			1	47
W11	49	12	8	5	6	1		1		82
Grand Total	423	189	90	51	79	15	2	11	2	862
