# Supplementary material for: Expansion and Conservation of Biosynthetic Gene Clusters in Pathogenic Pyrenophora spp
Source: Toxins (Basel). 2020 Apr 9;12(4):242. doi: 10.3390/toxins12040242 (PMC7232245; doi:10.3390/toxins12040242)
Supplement: Supplementary file 1 [file toxins-12-00242-s001.zip › SUPP conversion/TableS2.xlsx]

## Sheet: NRPS-OG
Table S2. Predicted NRPS and T1PKS backbone gene orthologous groups (GO) and duplication events for P. teres f. teres, P. teres f. maculata and P. tritici-repentis isolates.
NRPS Orthologous groups
Orthogroup	BGC-0-1-NRPS	BGC-15A-NRPS	BGC-6A-NRPS	BGC-BB25-NRPS	BGC-BFP-NRPS	BGC-FGOB10-NRPS	BGC-FGOH04Ptt-21-NRPS	BGC-HRS9122-NRPS	BGC-HRS9139-NRPS	BGC-M4-NRPS	BGC-NB29-NRPS	BGC-NB73-NRPS	BGC-NB85-NRPS	BGC-SG1-NRPS	BGC-V1-NRPS	BGC-W11-NRPS
OG0000000	PTT_10000741, PTT_10001414, PTT_10003127, PTT_10003136, PTT_10003215, PTT_10003216, PTT_10003270, PTT_10005355, PTT_10005380, PTT_10011266, PTT_10011286_0, PTT_10011293, PTT_10011467, PTT_10011500, PTT_10011520, PTT_10011550	PTT_20002232, PTT_20002849, PTT_20003037, PTT_20003038, PTT_20003056, PTT_20003067, PTT_20003170, PTT_20003171, PTT_20003236, PTT_20010886, PTT_20011197, PTT_20011452, PTT_20011789, PTT_20011846, PTT_20011861, PTT_20012002	PTT_30001434, PTT_30001616, PTT_30001617, PTT_30001619, PTT_30001641, PTT_30001650, PTT_30001733, PTT_30001734, PTT_30001787, PTT_30004295, PTT_30006552, PTT_30011207, PTT_30011215, PTT_30011264, PTT_30011291, PTT_30011325, PTT_30011350, PTT_30011358, PTT_30011409, PTT_30011422, PTT_30011423, PTT_30011431, PTT_30011450, PTT_30011451, PTT_30011466, PTT_30011503, PTT_30011516, PTT_30011550, PTT_300…	DOD02_00001615, DOD02_00001712, DOD02_00001713, DOD02_00003991, DOD02_00009684, DOD02_00009691, DOD02_00009747, DOD02_00009821, DOD02_00009874, DOD02_00009962, DOD02_00010025	BFP_00201, BFP_00222, BFP_00254, BFP_07770, BFP_08536, BFP_08537	Ptm_FGOB10.g00746, Ptm_FGOB10.g04180, Ptm_FGOB10.g04275, Ptm_FGOB10.g04276, Ptm_FGOB10.g04303, Ptm_FGOB10.g04313, Ptm_FGOB10.g04367, Ptm_FGOB10.g04410, Ptm_FGOB10.g04411, Ptm_FGOB10.g04480, Ptm_FGOB10.g06346	PTT_40000761, PTT_40001402, PTT_40003068, PTT_40003078, PTT_40003158, PTT_40003159, PTT_40003214, PTT_40006588, PTT_40006595, PTT_40006596, PTT_40011350, PTT_40011412, PTT_40011426, PTT_40011512, PTT_40011516	Ptt_9122.g00103, Ptt_9122.g00118, Ptt_9122.g00175, Ptt_9122.g00214, Ptt_9122.g02642, Ptt_9122.g03486, Ptt_9122.g08372, Ptt_9122.g08373, Ptt_9122.g10450, Ptt_9122.g10453, Ptt_9122.g10454, Ptt_9122.g10455, Ptt_9122.g10466, Ptt_9122.g10478, Ptt_9122.g10479, Ptt_9122.g10481, Ptt_9122.g10487, Ptt_9122.g10494, Ptt_9122.g10495, Ptt_9122.g10496, Ptt_9122.g10497, Ptt_9122.g10499, Ptt_9122.g10500, Ptt_9122…	Ptt_9139.g05658	M4_05701, M4_05702, M4_07810, M4_07811, M4_07812, M4_07813, M4_07827, M4_07832, M4_07833, M4_11220	Ptt_NB29.g03852	Ptt_73.g04781	Ptt_NB85.g00036, Ptt_NB85.g02450, Ptt_NB85.g02490, Ptt_NB85.g02491, Ptt_NB85.g03788, Ptt_NB85.g09274, Ptt_NB85.g09850, Ptt_NB85.g09859, Ptt_NB85.g09860, Ptt_NB85.g09876, Ptt_NB85.g09877, Ptt_NB85.g10487, Ptt_NB85.g10488, Ptt_NB85.g10489, Ptt_NB85.g10490, Ptt_NB85.g10491, Ptt_NB85.g10511, Ptt_NB85.g10525, Ptt_NB85.g10526, Ptt_NB85.g10527, Ptt_NB85.g10537, Ptt_NB85.g10550, Ptt_NB85.g10551, Ptt_NB85…	Ptm_SG1.g00744, Ptm_SG1.g01296, Ptm_SG1.g02799, Ptm_SG1.g02890, Ptm_SG1.g02891, Ptm_SG1.g02918, Ptm_SG1.g02919, Ptm_SG1.g02928, Ptm_SG1.g02982, Ptm_SG1.g03021, Ptm_SG1.g03022, Ptm_SG1.g03087, Ptm_SG1.g04897	V1_05054, V1_05576, V1_05577, V1_05587	Ptt_W11.g00765, Ptt_W11.g01438, Ptt_W11.g03131, Ptt_W11.g03143, Ptt_W11.g03165, Ptt_W11.g03175, Ptt_W11.g03264, Ptt_W11.g03265, Ptt_W11.g03314, Ptt_W11.g05289, Ptt_W11.g05409, Ptt_W11.g05414, Ptt_W11.g05427, Ptt_W11.g05433, Ptt_W11.g05434, Ptt_W11.g05445, Ptt_W11.g11402, Ptt_W11.g11405, Ptt_W11.g11439, Ptt_W11.g11479, Ptt_W11.g11482, Ptt_W11.g11496
OG0000001	PTT_10001465, PTT_10002927, PTT_10005369, PTT_10011262, PTT_10011433, PTT_10011501, PTT_10011521, PTT_10011526, PTT_10011527, PTT_10011533, PTT_10011549, PTT_10011555, PTT_10011562	PTT_20002878, PTT_20010893, PTT_20011189, PTT_20011190, PTT_20011382, PTT_20011695, PTT_20011787, PTT_20011788, PTT_20011893, PTT_20011894, PTT_20011936, PTT_20011969, PTT_20012001, PTT_20012088, PTT_20012167	PTT_30001435, PTT_30001436, PTT_30011211, PTT_30011340, PTT_30011456, PTT_30011499, PTT_30011534, PTT_30011548	DOD02_00009134, DOD02_00009878		Ptm_FGOB10.g10683	PTT_40001432, PTT_40002897, PTT_40011263, PTT_40011264, PTT_40011391, PTT_40011408, PTT_40011456, PTT_40011460, PTT_40011473, PTT_40011475, PTT_40011481, PTT_40011511, PTT_40011530							Ptm_SG1.g09124		Ptt_W11.g01453, Ptt_W11.g01478, Ptt_W11.g02923, Ptt_W11.g02998, Ptt_W11.g05410, Ptt_W11.g05428, Ptt_W11.g05446, Ptt_W11.g11367, Ptt_W11.g11374, Ptt_W11.g11375, Ptt_W11.g11376, Ptt_W11.g11411, Ptt_W11.g11414, Ptt_W11.g11421, Ptt_W11.g11434, Ptt_W11.g11440, Ptt_W11.g11499, Ptt_W11.g11500, Ptt_W11.g11511, Ptt_W11.g11513, Ptt_W11.g11534, Ptt_W11.g11561
OG0000002	PTT_10001476, PTT_10005381, PTT_10011398, PTT_10011570	PTT_20011286, PTT_20011313, PTT_20011691, PTT_20011827, PTT_20012000, PTT_20012008	PTT_30004319, PTT_30011288, PTT_30011459, PTT_30011500, PTT_30011541	DOD02_00009667, DOD02_00009709, DOD02_00009743			PTT_40011332, PTT_40011373, PTT_40011390									Ptt_W11.g11368, Ptt_W11.g11416, Ptt_W11.g11422, Ptt_W11.g11560
OG0000003	PTT_10011285, PTT_10011373, PTT_10011383	PTT_20010877, PTT_20011908, PTT_20011937, PTT_20012112	PTT_30006549, PTT_30011444, PTT_30011475	DOD02_00009790, DOD02_00009824, DOD02_00009883, DOD02_00010049, DOD02_00010112			PTT_40006608, PTT_40011301, PTT_40011400, PTT_40011489									Ptt_W11.g01486, Ptt_W11.g05396, Ptt_W11.g11495
OG0000004	PTT_10000308	PTT_20001800	PTT_30003226	DOD02_00000566	BFP_03215	Ptm_FGOB10.g00313	PTT_40000333	Ptt_9122.g06604		M4_02159, M4_05591	Ptt_NB29.g04969	Ptt_73.g04406	Ptt_NB85.g04916	Ptm_SG1.g00304	V1_02049, V1_05116	Ptt_W11.g00324
OG0000005	PTT_10010468, PTT_10010469	PTT_20009122	PTT_30009891	DOD02_00006191	BFP_13767	Ptm_FGOB10.g02284	PTT_40010486	Ptt_9122.g07037	Ptt_9139.g08165	M4_14962	Ptt_NB29.g09011	Ptt_73.g07786	Ptt_NB85.g06902	Ptm_SG1.g10035	V1_11172	Ptt_W11.g10571
OG0000006	PTT_10000773	PTT_20002262	PTT_30003687	DOD02_00000213	BFP_03366	Ptm_FGOB10.g00778	PTT_40000793	Ptt_9122.g06142	Ptt_9139.g04085	M4_02314		Ptt_73.g03949, Ptt_73.g03950	Ptt_NB85.g05377	Ptm_SG1.g00776	V1_02183	Ptt_W11.g00794
OG0000007	PTT_10008528	PTT_20000174	PTT_30008333	DOD02_00005478	BFP_00924	Ptm_FGOB10.g09893	PTT_40007717	Ptt_9122.g05939	Ptt_9139.g06471	M4_03588	Ptt_NB29.g07146	Ptt_73.g06183	Ptt_NB85.g07874	Ptm_SG1.g08351	V1_03369	Ptt_W11.g08539
OG0000008	PTT_10007684	PTT_20007070	PTT_30006789	DOD02_00007715		Ptm_FGOB10.g02295, Ptm_FGOB10.g09052	PTT_40006872	Ptt_9122.g04683	Ptt_9139.g08955		Ptt_NB29.g06327	Ptt_73.g09355	Ptt_NB85.g06276	Ptm_SG1.g07545, Ptm_SG1.g10046		Ptt_W11.g07720
OG0000009	PTT_10001435, PTT_10003001, PTT_10011414, PTT_10011503	PTT_20001447, PTT_20011888	PTT_30001497, PTT_30011436	DOD02_00009670, DOD02_00009705			PTT_40011354, PTT_40011535									Ptt_W11.g03000, Ptt_W11.g11419
OG0000010	PTT_10005163	PTT_20006436	PTT_30006368			Ptm_FGOB10.g06267	PTT_40006402	Ptt_9122.g03409	Ptt_9139.g05581	M4_10050	Ptt_NB29.g03930	Ptt_73.g04857	Ptt_NB85.g03866	Ptm_SG1.g04819	V1_08782	Ptt_W11.g05207
OG0000011	PTT_10006697, PTT_10006698	PTT_20008236	PTT_30008992, PTT_30008993	DOD02_00005305			PTT_40009041, PTT_40009042	Ptt_9122.g09536	Ptt_9139.g07075		Ptt_NB29.g08614	Ptt_73.g06311	Ptt_NB85.g07038			Ptt_W11.g06740
OG0000012	PTT_10010100	PTT_20009798	PTT_30010608	DOD02_00008603		Ptm_FGOB10.g10716	PTT_40010103	Ptt_9122.g09023	Ptt_9139.g09250		Ptt_NB29.g09376	Ptt_73.g09026	Ptt_NB85.g08624	Ptm_SG1.g09415		Ptt_W11.g10187
OG0000013	PTT_10009721	PTT_20007603	PTT_30007564	DOD02_00007239		Ptm_FGOB10.g10098	PTT_40008429	Ptt_9122.g07501	Ptt_9139.g06276		Ptt_NB29.g07346	Ptt_73.g07585	Ptt_NB85.g09293	Ptm_SG1.g08550		Ptt_W11.g09796
OG0000014		PTT_20011654, PTT_20011798	PTT_30011213, PTT_30011449	DOD02_00009638, DOD02_00009766, DOD02_00009855, DOD02_00009951, DOD02_00010127, DOD02_00010167, DOD02_00010191, DOD02_00010209, DOD02_00010248
OG0000015	PTT_10000850	PTT_20002328	PTT_30003752			Ptm_FGOB10.g00859	PTT_40000865	Ptt_9122.g10444	Ptt_9139.g04001		Ptt_NB29.g05512	Ptt_73.g03870	Ptt_NB85.g05457	Ptm_SG1.g00856		Ptt_W11.g00882
OG0000016	PTT_10001437, PTT_10011491, PTT_10011546	PTT_20011185					PTT_40011246, PTT_40011441, PTT_40011522									Ptt_W11.g01454, Ptt_W11.g11380, Ptt_W11.g11503
OG0000017	PTT_10002903	PTT_20011685	PTT_30001409			Ptm_FGOB10.g04143	PTT_40002867	Ptt_9122.g02628			Ptt_NB29.g01359		Ptt_NB85.g00048	Ptm_SG1.g02761		Ptt_W11.g02896
OG0000018	PTT_10003320	PTT_20003286	PTT_30001835	DOD02_00001794		Ptm_FGOB10.g04446		Ptt_9122.g00249					Ptt_NB85.g02417	Ptm_SG1.g03054		Ptt_W11.g03353
OG0000019		PTT_20011799_4		DOD02_00006558, DOD02_00009727, DOD02_00010159, DOD02_00010179, DOD02_00010201
OG0000020			PTT_30011234			Ptm_FGOB10.g02776		Ptt_9122.g06906				Ptt_73.g07656		Ptm_SG1.g01405
OG0000021	PTT_10011494	PTT_20011800	PTT_30011542
OG0000022	PTT_10002999	PTT_20011344					PTT_40011506
OG0000023		PTT_20011799_3	PTT_30011403
OG0000024		PTT_20011803_2					PTT_40001435
OG0000025		PTT_20011803_1		DOD02_00010198

## Sheet: NRPS-Duplication-per-OG
NRPS gene duplication events for clustered orthogroups.
Orthogroup	Duplications (all)	Duplications (50% support)
OG0000000	85	26
OG0000001	29	10
OG0000002	11	5
OG0000003	9	7
OG0000004	1	1
OG0000005	0	0
OG0000006	1	0
OG0000007	0	0
OG0000008	1	1
OG0000009	4	1
OG0000010	0	0
OG0000011	1	0
OG0000012	0	0
OG0000013	0	0
OG0000014	8	4
OG0000015	0	0
OG0000016	4	2
OG0000017	0	0
OG0000018	0	0
OG0000019	4	4

## Sheet: NRPS-Duplication-per-Isolate
NRPS gene duplication events for individual isolates.
Species Tree Node	Duplications (all)	Duplications (50% support)
BGC-W11-NRPS	7	7
BGC-FGOH04Ptt-21-NRPS	4	4
BGC-BB25-NRPS	13	13
N7	1	0
BGC-BFP-NRPS	1	1
BGC-NB85-NRPS	4	4
BGC-M4-NRPS	2	2
BGC-0-1-NRPS	3	3
N8	1	1
N9	3	0
BGC-15A-NRPS	3	3
N1	1	0
N2	1	0
N3	48	5
N4	22	0
N6	27	3
BGC-V1-NRPS	1	1
N12	3	2
N13	2	2
N11	3	2
N14	2	2
BGC-HRS9122-NRPS	1	1
BGC-6A-NRPS	5	5

## Sheet: T1PKS-OG
Table S2. Predicted NRPS and T1PKS backbone gene orthologous groups (GO) and duplication events for P. teres f. teres, P. teres f. maculata and P. tritici-repentis isolates.
T1PKS Orthologous groups
Orthogroup	BGC-0-1-T1PKS	BGC-15A-T1PKS	BGC-6A-T1PKS	BGC-BB25-T1PKS	BGC-BFP-T1PKS	BGC-FGOB10-T1PKS	BGC-FGOH04Ptt-21-T1PKS	BGC-HRS9122-T1PKS	BGC-HRS9139-T1PKS	BGC-M4-T1PKS	BGC-NB29-T1PKS	BGC-NB73-T1PKS	BGC-NB85-T1PKS	BGC-SG1-T1PKS	BGC-V1-T1PKS	BGC-W11-T1PKS
OG0000000	PTT_10007677				BFP_00242, BFP_00264	Ptm_FGOB10.g02292, Ptm_FGOB10.g09058	PTT_40006865	Ptt_9122.g04677	Ptt_9139.g08961	M4_14282, M4_15214	Ptt_NB29.g06334	Ptt_73.g09361	Ptt_NB85.g06283	Ptm_SG1.g07551, Ptm_SG1.g10043	V1_10570, V1_10590	Ptt_W11.g07713
OG0000001	PTT_10010299	PTT_20010007	PTT_30010811	DOD02_00009351	BFP_04832	Ptm_FGOB10.g01854	PTT_40010302	Ptt_9122.g10253	Ptt_9139.g09059	M4_05359	Ptt_NB29.g09177	Ptt_73.g08835	Ptt_NB85.g10447	Ptm_SG1.g09601	V1_12820	Ptt_W11.g10392
OG0000002	PTT_10002517	PTT_20001013	PTT_30001019	DOD02_00001312	BFP_01437	Ptm_FGOB10.g03767	PTT_40002478	Ptt_9122.g02258	Ptt_9139.g02238	M4_00366	Ptt_NB29.g00983	Ptt_73.g00990	Ptt_NB85.g00421	Ptm_SG1.g02392	V1_00360	Ptt_W11.g02508
OG0000003	PTT_10007864	PTT_20007316	PTT_30007032	DOD02_00008834	BFP_09160	Ptm_FGOB10.g08806	PTT_40007113	Ptt_9122.g04912	Ptt_9139.g08725	M4_09341	Ptt_NB29.g06093	Ptt_73.g08612	Ptt_NB85.g06045	Ptm_SG1.g07312	V1_07073	Ptt_W11.g07958
OG0000004	PTT_10009318	PTT_20008009	PTT_30007962	DOD02_00006889	BFP_05552	Ptm_FGOB10.g10483	PTT_40008827	Ptt_9122.g07874	Ptt_9139.g05897	M4_03935	Ptt_NB29.g07721	Ptt_73.g07210	Ptt_NB85.g09668	Ptm_SG1.g08926	V1_12043	Ptt_W11.g09407
OG0000005	PTT_10002805	PTT_20001301	PTT_30001313	DOD02_00001535		Ptm_FGOB10.g04043	PTT_40002769	Ptt_9122.g02527	Ptt_9139.g02508	M4_11337	Ptt_NB29.g01255	Ptt_73.g01257	Ptt_NB85.g00149	Ptm_SG1.g02661	V1_07674	Ptt_W11.g02789
OG0000006	PTT_10005955	PTT_20004794	PTT_30004863	DOD02_00003447		Ptm_FGOB10.g06961	PTT_40004894	Ptt_9122.g03782	Ptt_9139.g03340	M4_06948	Ptt_NB29.g03077	Ptt_73.g03024	Ptt_NB85.g03187	Ptm_SG1.g05499	V1_03882	Ptt_W11.g06010
OG0000007	PTT_10006333	PTT_20005169	PTT_30005234		BFP_06397	Ptm_FGOB10.g07306	PTT_40005268	Ptt_9122.g04122	Ptt_9139.g03002	M4_06280	Ptt_NB29.g03415	Ptt_73.g03363	Ptt_NB85.g02850	Ptm_SG1.g05836	V1_04535	Ptt_W11.g06368
OG0000008	PTT_10008296	PTT_20006952		DOD02_00007991	BFP_00935	Ptm_FGOB10.g08463	PTT_40007486	Ptt_9122.g05252	Ptt_9139.g08385	M4_03597	Ptt_NB29.g05752	Ptt_73.g08273	Ptt_NB85.g05702	Ptm_SG1.g06970	V1_03378	Ptt_W11.g08313
OG0000009	PTT_10000750	PTT_20002241	PTT_30003665	DOD02_00000231		Ptm_FGOB10.g00755	PTT_40000770	Ptt_9122.g06166	Ptt_9139.g04107		Ptt_NB29.g05403	Ptt_73.g03974	Ptt_NB85.g05353	Ptm_SG1.g00753	V1_08351	Ptt_W11.g00772
OG0000010	PTT_10007725			DOD02_00007679	BFP_09379	Ptm_FGOB10.g09010	PTT_40006914	Ptt_9122.g04724	Ptt_9139.g08914	M4_09110	Ptt_NB29.g06285	Ptt_73.g09314	Ptt_NB85.g06235	Ptm_SG1.g07503	V1_06862	Ptt_W11.g07761
OG0000011	PTT_10000846	PTT_20002324	PTT_30003748	DOD02_00000135		Ptm_FGOB10.g00855	PTT_40000861	Ptt_9122.g10448	Ptt_9139.g04005		Ptt_NB29.g05508	Ptt_73.g03874	Ptt_NB85.g05453	Ptm_SG1.g00852		Ptt_W11.g00878
OG0000012	PTT_10001030	PTT_20002481	PTT_30003910	DOD02_00009455		Ptm_FGOB10.g01013	PTT_40001022	Ptt_9122.g08739	Ptt_9139.g10247		Ptt_NB29.g10366	Ptt_73.g09573	Ptt_NB85.g08909	Ptm_SG1.g01012		Ptt_W11.g01054
OG0000013	PTT_10002806	PTT_20001302	PTT_30001314	DOD02_00001536		Ptm_FGOB10.g04044	PTT_40002770	Ptt_9122.g02528	Ptt_9139.g02509		Ptt_NB29.g01256	Ptt_73.g01258	Ptt_NB85.g00148	Ptm_SG1.g02662		Ptt_W11.g02790
OG0000014	PTT_10006708	PTT_20008250	PTT_30009004	DOD02_00005290		Ptm_FGOB10.g07673	PTT_40009052	Ptt_9122.g09528	Ptt_9139.g07084		Ptt_NB29.g08606	Ptt_73.g06319	Ptt_NB85.g07047	Ptm_SG1.g06187		Ptt_W11.g06749
OG0000015		PTT_20008239	PTT_30008997	DOD02_00005301			PTT_40009045	Ptt_9122.g09534	Ptt_9139.g07078		Ptt_NB29.g08612	Ptt_73.g06313	Ptt_NB85.g07040			Ptt_W11.g06743
OG0000016						Ptm_FGOB10.g06345		Ptt_9122.g03485	Ptt_9139.g05657		Ptt_NB29.g03853	Ptt_73.g04782	Ptt_NB85.g03789	Ptm_SG1.g04896		Ptt_W11.g05288
OG0000017						Ptm_FGOB10.g06577		Ptt_9122.g09713	Ptt_9139.g03719		Ptt_NB29.g02699	Ptt_73.g02649	Ptt_NB85.g03565	Ptm_SG1.g05117		Ptt_W11.g05617
OG0000018					BFP_13519		PTT_40011376					Ptt_73.g10553			V1_08884
OG0000019					BFP_04271					M4_04771					V1_12264
OG0000020					BFP_09645					M4_08855					V1_06617
OG0000021					BFP_09648					M4_08853					V1_06615
OG0000022					BFP_12668					M4_12933					V1_09351

## Sheet: T1PKS-Duplication-per-OG
T1PKS gene duplication events for clustered orthogroups.
Orthogroup Duplications	(all) Duplications	(50%	support)
OG0000000 4 4

## Sheet: T1PKS-Duplication-per-Isolate
T1PKS gene duplication events for individual isolates.
Species Tree Node	Duplications (all)	Duplications (50% support)
BGC-BFP-T1PKS	1	1
BGC-M4-T1PKS	1	1
BGC-V1-T1PKS	1	1
N10	1	1
