# Supplementary material for: Expansion and Conservation of Biosynthetic Gene Clusters in Pathogenic Pyrenophora spp
Source: Toxins (Basel). 2020 Apr 9;12(4):242. doi: 10.3390/toxins12040242 (PMC7232245; doi:10.3390/toxins12040242)
Supplement: Supplementary file 1 [file toxins-12-00242-s001.zip › SUPP conversion/TableS3.xlsx]

## Sheet: Conserved to M4
S3 Table. Predicted Pyrenophora biosynthetic gene clusters for P. teres f. teres W1-1, P. teres f. maculata SG1 that are conserved with P. tritici-repentis M4.
regions	Ptr M4 Chr.	Type	Start	End	Cluster size (bps)	Possible product	Ptm (SG1)	Ptt (W1-1)
1.1	chr01	T1PKS	932892	974608	41716		chr02:3122562-3189294	chr02:4035090-4081619
1.2	chr01	NRPS-like	1398232	1438540	40308		chr02:3566617-3597088	chr02:4465036-449754
1.3	chr01	NRPS-like	1891368	1933584	42216		chr02:2663733-2699256	chr02:3078874-3114421
1.4	chr01	NRPS	2430738	2473338	42600		chr02:1442562 1469112	chr02:1815137 1841686
1.5	chr01	NRPS-like	4337012	4376711	39699		-	chr02:443561 504834
1.6	chr01	NRPS	5489188	5546485	57297		chr01:1163431 1211734	chr01:1671418-1722570
1.7	chr01	NRPS	5873171	5932924	59753		chr01:2659148 2708683	chr01:3246784-3299517
1.8	chr01	NRPS-T1PKS	9240472	9326766	86294		chr08:1883910 1931456	chr08:711732-75928
2.1	chr02	NRPS	259930	304023	44093	Dimethylcoprogen	chr01:1155125-1213545	chr01:1667926-1724393
2.2	chr02	NRPS	564622	619073	54451		-	-
2.3	chr02	T1PKS	2140352	2179405	39053	Pestheic acid	chr05:2959109 2980393	chr05:3001977 3024122
2.4	chr02	NRPS-like	2402552	2445815	43263		chr05:2712766-2756503	chr05:2755107-2798875
?	chr02	NRPS	3267778	3311293	43515		-	yes
2.5	chr02	T1PKS	3912180	3958753	46573	Melanin	chr05:1756028 1788530	chr05:1872813 1905311
3.1	chr03	NRPS	66306	128152	61846		-	-
3.2	chr03	NRPS	1105219	1248799	143580		-	-
3.3	chrr03	NRPS	3267778	3311293	43515		chr04:3294133 3333394	chr04:2973325 3012627
4.1	chr04	T1PKS	207495	264347	56852		chr07:3163209 3189746	chr07:458550 486239
4.2	chr04	NRPS-T1PKS	594468	646220	51752	Triticone	-	-
4.3	chr04	T1PKS	886624	929589	42965	Alternapyrone	chr07:2537046 2574023	chr07:1153733 1191199
4.4	chr04	T1PKS	1467150	1515924	48774	Betaenone	chr07:1684702 2029028	chr07:1782413 1882711
5.1	chr05	NRPS	179450	227625	48175	Apicidin-related	chr04:3030376-3069148	chr04:2704458-2743449
5.2	chr05	Terpene	1834033	1855627	21594	Polyprenyl synthetase	-	-
5.3	chr05	NRPS-like	2144990	2188009	43019		chr03:2387001-2429918	chr03:3010662-3053601
5.4	chr05	Terpene	2639692	2661063	21371		-	-
5.5	chr05	NRPS	3232754	3278621	45867		-	-
5.6	chr05	T1PKS	3304996	3353784	48788		-	-
6.1	chr06	T1PKS	197254	245145	47891		-	-
6.2	chr06	T3PKS	710218	751635	41417	Chalcone and stilbene synthase domain protein	chr12:735249-777126	chr12:862533-904762
7.1	chr07	T1PKS	1312370	1358338	45968		-	-
7.2	chr07	Terpene	2157912	2179299	21387	Terpene synthase/cyclase metal-binding domain protein	-	chr06:1172055 1182923
8.1	chr08	NRPS-T1PKS	2136138	2214763	78625		-	-
9.1	chr09	NRPS	1500222	1556477	56255		chr11:1355200-1408527	chr11:1507450-1560806
10.1	chr10	terpene	178509	197643	19134		chr09:1401606-1418598	chr09:1569011-1586012
10.2	chr10	T1PKS	287143	332037	44894		chr09:1559471 1596289	chr09:1340200-1377006
10.3	chr10	terpene	447496	469415	21919		chr09:1710875-1731717	chr09:1175635-1196494
10.4	chr10	T1PKS	2471957	2516748	44791		-	-
10.5	chr10	T1PKS	3951638	4000006	48368		chr10:2502542 2536647	chr10:2331260 2365570
c00012.1	c00012	T1PKS	19128	54076	34948		-	-

## Sheet: All-Potential-Products
Species	Type	BGC	predicted similarity	PotentialProduct
Ptr	NRPS	1.6	Dimethylcoprogen	yes
Ptr	NRPS	2.1	Dimethylcoprogen	no
Ptr	PKS	2.3	Pestheic acid	yes
Ptr	NRPS	2.4	Phomopsins	no
Ptr	PKS	2.5	Melanin	yes
Ptr	NRPS	3.1	Enniatin	no
Ptr	PKS	4.1	Dehydrocurvularin	yes
Ptr	PKS-NRPS	4.2	Curvupalides	yes
Ptr	PKS	4.3	Alternapyrone	yes
Ptr	PKS	4.4	Betaenone	yes
Ptr	NRPS	5.1	Apicidin	yes
Ptr	NRPS	5.5	Leucinostatins	no
Ptr	NRPS	5.6	Chaetoglobosins	no
Ptr	NRPS	8.1	Leucinostatins	no
Ptr	NRPS	9.1	Non-acetylated open-chain sophorolipid / diacetylated lactonic sophorolipid	no
Ptr	NRPS	10.2	Macrophorin	no
Ptm	NRPS	1.1	Dimethylcoprogen	yes
Ptm	NRPS-PKS	1.4	ACR-toxin	yes
Ptm	PKS	1.5	Fusarubin	yes
Ptm	PKS	2.5	Azanigerone	yes
Ptm	NRPS	3.3	Destruxins	no
Ptm	NRPS	4.1	Apicidin	yes
Ptm	Terpene	4.3	copalyl diphosphate	no
Ptm	PKS	5.2	Melanin	yes
Ptm	NRPS	5.3	Phomopsins	no
Ptm	PKS	5.4	Pestheic acid	yes
Ptm	NRPS-PKS	7.2	Phomasetin	yes
Ptm	PKS	7.3	Betaenone	yes
Ptm	PKS	7.4	Alternapyrone	yes
Ptm	NRPS-PKS	9.1	Monacolin K	no
Ptm	PKS	9.3	Macrophorin	no
Ptt	NRPS	1.1	Dimethylcoprogen	yes
Ptt	NRPS-PKS	1.4	ACR-toxin	yes
Ptt	PKS	1.5	Fusarubin	yes
Ptt	NRPS	1.8	Aureobasidin A1	no
Ptt	NRPS	1.9	Aureobasidin A1	no
Ptt	NRPS	1.1	Aureobasidin A1	no
Ptt	PKS	2.3	Azanigerone	yes
Ptt	NRPS	3.2	Aureobasidin A1	no
Ptt	NRPS	4.1	Apicidin	yes
Ptt	Terpene	4.3	copalyl diphosphate	yes
Ptt	NRPS	4.4	Aureobasidin A1	no
Ptt	PKS	5.2	Melanin	yes
Ptt	NRPS	5.3	Phomopsins	no
Ptt	PKS	5.4	Pestheic acid	yes
Ptt	PKS	7.2	Alternapyrone	yes
Ptt	PKS	7.3	Betaenone	yes
Ptt	NRPS-PKS	7.4	Phomasetin	yes
Ptt	PKS	9.2	Macrophorin	no
Ptt	NRPS-PKS	9.4	Monacolin K	no
Ptt	NRPS	15.2	KK-1	no
Ptt	NRPS	25.1	Sansalvamide	no
Ptt	NRPS	28.1	Aureobasidin A1	no
Ptt	NRPS	32.1	Aureobasidin A1	no
Ptt	NRPS	41.1	Aureobasidin A1	no
Ptt	NRPS	42.1	Aureobasidin A1	no
Ptt	NRPS	45.1	Aureobasidin A1	no
Ptt	NRPS	50.1	Aureobasidin A1	no
Ptt	NRPS	56.1	Aureobasidin A1	no

## Sheet: Pivot-Product
PotentialProduct	yes
Count of Species	Column Labels
Row Labels	Ptm	Ptr	Ptt	Grand Total
ACR-toxin	1		1	2
Alternapyrone	1	1	1	3
Apicidin	1	1	1	3
Azanigerone	1		1	2
Betaenone	1	1	1	3
copalyl diphosphate			1	1
Curvupalides		1		1
Dehydrocurvularin		1		1
Dimethylcoprogen	1	1	1	3
Fusarubin	1		1	2
Melanin	1	1	1	3
Pestheic acid	1	1	1	3
Phomasetin	1		1	2
Grand Total	10	8	11	29

## Sheet: Ptm-Ptt-Conservation
Coverage	Ptm	start	end	Ptt	start	end	Identified in Ptr
0.978792	chr01.region001.chr01	50	58346	chr01	1663175	1724318	Ptr
0.966596	chr01.region002.chr01	102	78940	chr01	3143241	3225481	Ptr
0.9829	chr01.region003.chr01	0	59355	chr01	3240189	3299623
0.991725	chr01.region004.chr01	0	41329	chr01	3811946	3853308
0.98717	chr02.region003.chr02	57	40920	chr02	3073860	3114748	Ptr
0.916193	chr02.region004.chr02	0	40116	chr02	4038981	4079407	Ptr
0.939753	chr02.region005.chr02	204	56401	chr02	4849680	4904666
0.834912	chr02.region006.chr02	2906	42747	chr02	5126901	5954946
0.976323	chr03.region008.chr03	0	21324	chr03	2323164	2344481
0.984806	chr03.region009.chr03	96	43635	chr03	3010484	3054045	Ptr
0.979499	chr04.region001.chr04	0	52974	chr04	2693034	2746217	Ptr
0.976772	chr04.region002.chr04	13	52007	chr04	2976344	3028366	Ptr
0.966255	chr04.region003.chr04	113	22522	chr04	3077013	3102597
0.821189	chr05.region001.chr05	0	39785	chr05	759854	816301
0.981303	chr05.region002.chr05	0	43910	chr05	1859904	1903751	Ptr
0.987266	chr05.region003.chr05	0	43270	chr05	2755801	2799102	Ptr
0.975675	chr05.region004.chr05	26	45238	chr05	2996848	3042200	Ptr
0.9107	chr06.region001.chr06	1177	47238	chr06	351717	575315
0.988592	chr06.region002.chr06	87	21388	chr06	1162017	1183309	Ptr
0.981652	chr07.region001.chr07	102	47362	chr07	3033736	3099381
0.949146	chr07.region002.chr07	0	32418	chr07	2417419	2448838
0.986628	chr07.region003.chr07	0	32082	chr07	1741732	1800705	Ptr
0.984381	chr07.region004.chr07	40	39631	chr07	1151775	1191496	Ptr
0.981279	chr07.region005.chr07	0	62017	chr07	1008461	1070852
0.979833	chr08.region001.chr08	4	58957	chr08	706889	765916
0.836802	chr09.region001.chr09	0	74774	chr09	2994852	3060272
0.986541	chr09.region002.chr09	0	18929	chr09	1568104	1587042	Ptr
0.988127	chr09.region003.chr09	0	48248	chr09	1331381	1379640	Ptr
0.987867	chr09.region004.chr09	0	21879	chr09	1174902	1196792	Ptr
0.822931	chr10.region002.chr10	39	21438	chr10	223730	1418494
0.971072	chr10.region003.chr10	62	47820	chr10	2320595	2368795	Ptr
0.983789	chr12.region001.chr12	0	41453	chr12	863378	905183	Ptr
